# Supplementary material for: Infectious agents and their physiological correlates in early marine Chinook salmon (Oncorhynchus tshawytscha)
Source: Conserv Physiol. 2023 May 19;11(1):coad031. doi: 10.1093/conphys/coad031 (PMC10494280; doi:10.1093/conphys/coad031)
Supplement: Web_Material_coad031 [file web_material_coad031.zip]

Archive with 3 entries (3 files):
- supplement to YW microbes Cons Phys  revised.pdf
- wang_et_al_DATA.xlsx
- wang_et_al_Rcode.R
