# Supplementary material for: Infectious agents and their physiological correlates in early marine Chinook salmon (Oncorhynchus tshawytscha)
Source: Conserv Physiol. 2023 May 19;11(1):coad031. doi: 10.1093/conphys/coad031 (PMC10494280; doi:10.1093/conphys/coad031)
Supplement: Web_Material_coad031 [file web_material_coad031.zip › wang_et_al_DATA.xlsx]

## Sheet: plasma_vars
1_ALL_SPECIMENS_Updated.Fish #	1_ALL_SPECIMENS_Updated.UNIQUE ID	New AQ #	Program	Season (calc)	Julian	Year (calc)	Alternate #	1_ALL_SPECIMENS_Updated.Species	Trip	(SW/FW/B) Saltwater/Freshwater, Brackish	Catch Date	Histology (Y/N)	Blood Taken? (Y/N)	Blood Found? (box number)	Hatchery Collected(Y/N)	Hatchery/Wild (calc)	H/W	Fork Length (mm)	Total Fish Mass (g)	Histo - Muscle	Histo - Gill	Histo - Spleen	Histo - Liver	Histo - Heart	Histo - Head Kidney	Histo - Post Kidney	Histo - Pyloric Cecae	Histo - Eye	Histo - Brain	Blood - Used?	Blood - Comments	Blood - Whole Blood, spun down	Blood - Plasma (Y/N)	Blood - plasma (vials)	Blood - RBCs? (y/n)	Blood - % Haematocrit	Stock 1	Stock 2	Stock 3	Stock 4	Stock 5	Region 1	Region 2	Region 3	Region 4	Region 5	Prob 1	Prob 2	Prob 3
B0779	1000-0094-124-B0779	1000-0094	Strait of Georgia	3-Summer	258	2012	NA	Chinook	2012 SOG Sep 2012-04	SW	2012-09-14	Y	Y	C	NA	Wild	NA	181	65	NA	NA	NA	NA	NA	NA	NA	NA	NA	NA	NA	NA	NA	NA	NA	NA	NA	Harrison	Chilliwack_F	Chilliwac@Stav	NA	NA	3	3	3	NA	NA	0.6604	0.3342	0.0054
B0784	1000-0094-124-B0784	1000-0094	Strait of Georgia	3-Summer	258	2012	NA	Chinook	2012 SOG Sep 2012-04	SW	2012-09-14	Y	Y	C	NA	Wild	NA	174	63	NA	NA	NA	NA	NA	NA	NA	NA	NA	NA	NA	NA	NA	NA	NA	NA	NA	Harrison	Chilliwac@Stav	Chilliwack_F	NA	NA	3	3	3	NA	NA	0.7698	0.1396	0.0906
B0785	1000-0094-124-B0785	1000-0094	Strait of Georgia	3-Summer	258	2012	NA	Chinook	2012 SOG Sep 2012-04	SW	2012-09-14	Y	Y	C	NA	Wild	NA	114	15	NA	NA	NA	NA	NA	NA	NA	NA	NA	NA	NA	NA	NA	NA	NA	NA	NA	L_Shuswap	South_Thom	N_Thom@Main	Little	L_Adams	5	5	4	5	5	0.3384	0.3134	0.1382
B0790	1000-0094-124-B0790	1000-0094	Strait of Georgia	3-Summer	258	2012	NA	Chinook	2012 SOG Sep 2012-04	SW	2012-09-14	Y	Y	C	NA	Wild	NA	206	96	NA	NA	NA	NA	NA	NA	NA	NA	NA	NA	NA	NA	NA	NA	NA	NA	NA	Big_Qualicum	Cowichan	Nanaimo_F	L_Qualicum	Puntledge_F	7	7	7	7	7	0.5357	0.446	0.0064
B0791	1000-0094-124-B0791	1000-0094	Strait of Georgia	3-Summer	258	2012	NA	Chinook	2012 SOG Sep 2012-04	SW	2012-09-14	Y	Y	C	NA	Wild	NA	131	20	NA	NA	NA	NA	NA	NA	NA	NA	NA	NA	NA	NA	NA	NA	NA	NA	NA	L_Shuswap	Bessette	Little	South_Thom	L_Adams	5	5	5	5	5	0.9891	0.0054	0.0028
B0798	1000-0094-124-B0798	1000-0094	Strait of Georgia	3-Summer	258	2012	NA	Chinook	2012 SOG Sep 2012-04	SW	2012-09-14	Y	Y	C	NA	Wild	NA	168	58	NA	NA	NA	NA	NA	NA	NA	NA	NA	NA	NA	NA	NA	NA	NA	NA	NA	Harrison	Chilliwack_F	Chilliwac@Stav	NA	NA	3	3	3	NA	NA	0.7806	0.2138	0.0056
B0816	1000-0094-124-B0816	1000-0094	Strait of Georgia	3-Summer	259	2012	NA	Chinook	2012 SOG Sep 2012-04	SW	2012-09-15	Y	Y	C	NA	Wild	NA	132	27	NA	NA	NA	NA	NA	NA	NA	NA	NA	NA	NA	NA	NA	NA	NA	NA	NA	L_Shuswap	South_Thom	Little	L_Adams	L_Thompson	5	5	5	5	5	0.4248	0.2945	0.161
B0826	1000-0094-124-B0826	1000-0094	Strait of Georgia	3-Summer	259	2012	NA	Chinook	2012 SOG Sep 2012-04	SW	2012-09-15	Y	Y	C	NA	Wild	NA	137	29	NA	NA	NA	NA	NA	NA	NA	NA	NA	NA	NA	NA	NA	NA	NA	NA	NA	L_Shuswap	Bessette	M_Shuswap	NA	NA	5	5	5	NA	NA	0.9613	0.0382	0.0005
B0840	1000-0094-124-B0840	1000-0094	Strait of Georgia	3-Summer	259	2012	NA	Chinook	2012 SOG Sep 2012-04	SW	2012-09-15	Y	Y	C	NA	Wild	NA	124	20	NA	NA	NA	NA	NA	NA	NA	NA	NA	NA	NA	NA	NA	NA	NA	NA	NA	South_Thom	Little	L_Thompson	L_Adams	Shakes_Cr	5	5	5	5	18	0.8655	0.0969	0.0326
B0844	1000-0094-124-B0844	1000-0094	Strait of Georgia	3-Summer	259	2012	NA	Chinook	2012 SOG Sep 2012-04	SW	2012-09-15	Y	Y	C	NA	Wild	NA	144	31	NA	NA	NA	NA	NA	NA	NA	NA	NA	NA	NA	NA	NA	NA	NA	NA	NA	South_Thom	L_Shuswap	Little	Bessette	Duteau_Cr	5	5	5	5	5	0.8765	0.058	0.045
B0845	1000-0094-124-B0845	1000-0094	Strait of Georgia	3-Summer	259	2012	NA	Chinook	2012 SOG Sep 2012-04	SW	2012-09-15	Y	Y	C	NA	Wild	NA	125	22	NA	NA	NA	NA	NA	NA	NA	NA	NA	NA	NA	NA	NA	NA	NA	NA	NA	South_Thom	Little	L_Shuswap	L_Adams	L_Thompson	5	5	5	5	5	0.7537	0.1977	0.0335
B0846	1000-0094-124-B0846	1000-0094	Strait of Georgia	3-Summer	259	2012	NA	Chinook	2012 SOG Sep 2012-04	SW	2012-09-15	Y	Y	C	NA	Wild	NA	129	24	NA	NA	NA	NA	NA	NA	NA	NA	NA	NA	NA	NA	NA	NA	NA	NA	NA	South_Thom	Little	L_Thompson	L_Adams	NA	5	5	5	5	NA	0.9068	0.0565	0.0313
B0862	1000-0094-124-B0862	1000-0094	Strait of Georgia	3-Summer	260	2012	NA	Chinook	2012 SOG Sep 2012-04	SW	2012-09-16	Y	Y	C	NA	Wild	NA	178	68	NA	NA	NA	NA	NA	NA	NA	NA	NA	NA	NA	NA	NA	NA	NA	NA	NA	Kuzkwa_Cr	South_Thom	Slim_C	Torpy	L_Chilcoti	2	5	1	1	2	0.7702	0.0811	0.0789
B0863	1000-0094-124-B0863	1000-0094	Strait of Georgia	3-Summer	260	2012	NA	Chinook	2012 SOG Sep 2012-04	SW	2012-09-16	Y	Y	C	NA	Wild	NA	246	179	NA	NA	NA	NA	NA	NA	NA	NA	NA	NA	NA	NA	NA	NA	NA	NA	NA	U_Coldwat_SP	Deadman	Spius	Coldwater	Bonaparte	6	6	6	6	6	0.2885	0.2099	0.1879
B0910	1000-0094-124-B0910	1000-0094	Strait of Georgia	3-Summer	261	2012	NA	Chinook	2012 SOG Sep 2012-04	SW	2012-09-17	Y	Y	C	NA	Wild	NA	138	27	NA	NA	NA	NA	NA	NA	NA	NA	NA	NA	NA	NA	NA	NA	NA	NA	NA	Little	L_Shuswap	South_Thom	L_Thompson	L_Adams	5	5	5	5	5	0.784	0.1377	0.0398
B0969	1000-0094-124-B0969	1000-0094	Strait of Georgia	3-Summer	262	2012	NA	Chinook	2012 SOG Sep 2012-04	SW	2012-09-18	Y	Y	C	NA	Wild	NA	118	15	NA	NA	NA	NA	NA	NA	NA	NA	NA	NA	NA	NA	NA	NA	NA	NA	NA	L_Shuswap	Bessette	Little	South_Thom	NA	5	5	5	5	NA	0.9824	0.0098	0.0042
B0994	1000-0094-124-B0994	1000-0094	Strait of Georgia	3-Summer	263	2012	NA	Chinook	2012 SOG Sep 2012-04	SW	2012-09-19	Y	Y	C	NA	Wild	NA	214	114	NA	NA	NA	NA	NA	NA	NA	NA	NA	NA	NA	NA	NA	NA	NA	NA	NA	L_Chilcoti	Slim_C	Kuzkwa_Cr	Walker	Torpy	2	1	2	1	1	0.3921	0.2475	0.1326
B1019	1000-0094-124-B1019	1000-0094	Strait of Georgia	3-Summer	263	2012	NA	Chinook	2012 SOG Sep 2012-04	SW	2012-09-19	Y	Y	C	NA	Wild	NA	142	33	NA	NA	NA	NA	NA	NA	NA	NA	NA	NA	NA	NA	NA	NA	NA	NA	NA	Little	South_Thom	L_Adams	L_Thompson	L_Chilcoti	5	5	5	5	2	0.6011	0.3285	0.052
B1066	1000-0094-124-B1066	1000-0094	Strait of Georgia	3-Summer	264	2012	NA	Chinook	2012 SOG Sep 2012-04	SW	2012-09-20	Y	Y	C	NA	Wild	NA	175	64	NA	NA	NA	NA	NA	NA	NA	NA	NA	NA	NA	NA	NA	NA	NA	NA	NA	Puntledge_F	Big_Qualicum	Cowichan	Nanaimo_F	L_Qualicum	7	7	7	7	7	0.4409	0.3292	0.2284
B2113	1000-0031-124-B2113	1000-0031	High Seas	1-Winter	62	2013	HS201310-GS02-124-003	Chinook	201310 2013 HS Mar	SW	2013-03-03	Y	Y	B	N	Hatchery	H	239	156	Y	Y	Y	Y	Y	Y	Y	Y	Y	Y	NA	NA	Y	Y	NA	NA	46	Green_F@Soos	Soos_Cr_H	Snohomish_R	Big_Qualicum	Skykomish_Su	50	50	50	7	50	0.7691	0.147	0.0693
B2120	1000-0031-124-B2120	1000-0031	High Seas	1-Winter	62	2013	HS201310-GS03-124-004	Chinook	201310 2013 HS Mar	SW	2013-03-03	Y	Y	B	N	Wild	W	287	295	Y	Y	Y	Y	Y	Y	Y	Y	Y	Y	NA	NA	Y	Y	NA	NA	40	Big_Qualicum	Cowichan	Puntledge_F	Chemainus	Cheakamus_F	7	7	7	7	9	0.5305	0.4626	0.0057
B2121	1000-0031-124-B2121	1000-0031	High Seas	1-Winter	62	2013	HS201310-GS04-124-006	Chinook	201310 2013 HS Mar	SW	2013-03-03	Y	Y	B	N	Hatchery	H	291	317	Y	Y	Y	Y	Y	Y	Y	Y	Y	Y	NA	NA	Y	Y	NA	NA	38	Big_Qualicum	Cowichan	Nanaimo_F	Puntledge_F	L_Qualicum	7	7	7	7	7	0.5605	0.291	0.1182
B2124	1000-0031-124-B2124	1000-0031	High Seas	1-Winter	62	2013	HS201310-GS04-124-003	Chinook	201310 2013 HS Mar	SW	2013-03-03	Y	Y	A	N	Wild	W	274	230	Y	Y	Y	Y	Y	Y	Y	Y	Y	Y	NA	NA	Y	Y	NA	NA	43	Green_F@Soos	Big_Qualicum	Soos_Cr_H	NA	NA	50	7	50	NA	NA	0.7102	0.2621	0.0277
B2128	1000-0031-124-B2128	1000-0031	High Seas	1-Winter	63	2013	HS201310-GS06-124-001	Chinook	201310 2013 HS Mar	SW	2013-03-04	Y	Y	B	N	Wild	W	235	157	Y	Y	Y	Y	Y	Y	Y	Y	Y	Y	NA	NA	Y	Y	NA	NA	43	Green_F@Soos	Big_Qualicum	Soos_Cr_H	NA	NA	50	7	50	NA	NA	0.6855	0.3068	0.0077
B2131	1000-0031-124-B2131	1000-0031	High Seas	1-Winter	63	2013	HS201310-GS07-124-002	Chinook	201310 2013 HS Mar	SW	2013-03-04	Y	Y	B	N	Wild	W	304	333	Y	Y	Y	Y	Y	Y	Y	Y	Y	Y	NA	NA	Y	Y	NA	NA	42	Big_Qualicum	Cowichan	Nanaimo_F	Puntledge_F	L_Qualicum	7	7	7	7	7	0.5354	0.4183	0.032
B2132	1000-0031-124-B2132	1000-0031	High Seas	1-Winter	63	2013	HS201310-GS07-124-003	Chinook	201310 2013 HS Mar	SW	2013-03-04	Y	Y	B	N	Wild	W	290	300	Y	Y	Y	Y	Y	Y	Y	Y	Y	Y	NA	NA	Y	Y	NA	NA	43	Big_Qualicum	Cowichan	L_Qualicum	Puntledge_F	Nanaimo_F	7	7	7	7	7	0.7795	0.2128	0.0061
B2133	1000-0031-124-B2133	1000-0031	High Seas	1-Winter	63	2013	HS201310-GS07-124-004	Chinook	201310 2013 HS Mar	SW	2013-03-04	Y	Y	A	N	Wild	W	291	303	Y	Y	Y	Y	Y	Y	Y	Y	Y	Y	NA	NA	Y	Y	NA	NA	46	Big_Qualicum	Cowichan	Green_F@Soos	Snohomish_R	L_Qualicum	7	7	50	50	7	0.6924	0.2088	0.0728
B2134	1000-0031-124-B2134	1000-0031	High Seas	1-Winter	63	2013	HS201310-GS07-124-005	Chinook	201310 2013 HS Mar	SW	2013-03-04	Y	Y	B	N	Wild	W	274	253	Y	Y	Y	Y	Y	Y	Y	Y	Y	Y	NA	NA	Y	Y	NA	NA	48	Big_Qualicum	Cowichan	Nanaimo_F	Green_F@Soos	NA	7	7	7	50	NA	0.8772	0.1173	0.0043
B2140	1000-0031-124-B2140	1000-0031	High Seas	1-Winter	67	2013	HS201310-JS03-124-001	Chinook	201310 2013 HS Mar	SW	2013-03-08	Y	Y	B	N	Wild	W	268	235	Y	Y	Y	Y	Y	Y	Y	Y	Y	Y	NA	NA	Y	Y	NA	NA	33	Big_Qualicum	Cowichan	Green_F@Soos	Skagit_Su	Soos_Cr_H	7	7	50	50	50	0.7638	0.1586	0.0303
B2141	1000-0031-124-B2141	1000-0031	High Seas	1-Winter	68	2013	HS201310-T01-124-001	Chinook	201310 2013 HS Mar	SW	2013-03-09	Y	Y	B	N	Wild	W	257	198	Y	Y	Y	Y	Y	Y	Y	Y	Y	Y	NA	NA	Y	Y	NA	NA	43	Wannock_R	NA	NA	NA	NA	10	NA	NA	NA	NA	1	NA	NA
B2150	1000-0031-124-B2150	1000-0031	High Seas	1-Winter	69	2013	HS201310-IVI02-124-001	Chinook	201310 2013 HS Mar	SW	2013-03-10	Y	Y	A	N	Wild	W	280	252	Y	Y	Y	Y	Y	Y	Y	Y	Y	Y	NA	NA	Y	Y	NA	NA	60	Conuma	Tlupana	Zeballos	Kaouk_R	Moyeha_R	8	8	8	8	8	0.514	0.2384	0.1119
B2157	1000-0031-124-B2157	1000-0031	High Seas	1-Winter	69	2013	HS201310-IVI04-124-001	Chinook	201310 2013 HS Mar	SW	2013-03-10	Y	Y	A	N	Wild	W	218	114	Y	Y	Y	Y	Y	Y	Y	Y	Y	Y	NA	NA	Y	Y	NA	NA	30	Marble@NVI	NA	NA	NA	NA	8	NA	NA	NA	NA	1	NA	NA
B2159	1000-0031-124-B2159	1000-0031	High Seas	1-Winter	69	2013	HS201310-IVI05-124-001	Chinook	201310 2013 HS Mar	SW	2013-03-10	Y	Y	A	N	Wild	W	201	82	Y	Y	Y	Y	Y	Y	Y	Y	Y	Y	NA	NA	Y	Y	NA	NA	40	Marble@NVI	NA	NA	NA	NA	8	NA	NA	NA	NA	1	NA	NA
B2160	1000-0031-124-B2160	1000-0031	High Seas	1-Winter	69	2013	HS201310-IVI05-124-002	Chinook	201310 2013 HS Mar	SW	2013-03-10	Y	Y	A	N	Wild	W	230	117	Y	Y	Y	Y	Y	Y	Y	Y	Y	Y	NA	NA	Y	Y	NA	NA	50	Marble@NVI	NA	NA	NA	NA	8	NA	NA	NA	NA	1	NA	NA
B2161	1000-0031-124-B2161	1000-0031	High Seas	1-Winter	69	2013	HS201310-IVI05-124-003	Chinook	201310 2013 HS Mar	SW	2013-03-10	Y	Y	A	N	Wild	W	200	82	Y	Y	Y	Y	Y	Y	Y	Y	Y	Y	NA	NA	Y	Y	NA	NA	30	Marble@NVI	NA	NA	NA	NA	8	NA	NA	NA	NA	1	NA	NA
B2164	1000-0031-124-B2164	1000-0031	High Seas	1-Winter	69	2013	HS201310-IVI06-124-003	Chinook	201310 2013 HS Mar	SW	2013-03-10	Y	Y	A	N	Wild	W	224	130	Y	Y	Y	Y	Y	Y	Y	Y	Y	Y	NA	NA	Y	Y	NA	NA	45	Marble@NVI	NA	NA	NA	NA	8	NA	NA	NA	NA	1	NA	NA
B2166	1000-0031-124-B2166	1000-0031	High Seas	1-Winter	69	2013	HS201310-IVI07-124-001	Chinook	201310 2013 HS Mar	SW	2013-03-10	Y	Y	A	N	Wild	W	222	129	Y	Y	Y	Y	Y	Y	Y	Y	Y	Y	NA	NA	Y	Y	NA	NA	35	Marble@NVI	NA	NA	NA	NA	8	NA	NA	NA	NA	1	NA	NA
B2167	1000-0031-124-B2167	1000-0031	High Seas	1-Winter	69	2013	HS201310-IVI07-124-002	Chinook	201310 2013 HS Mar	SW	2013-03-10	Y	Y	A	N	Wild	W	196	78	Y	Y	Y	Y	Y	Y	Y	Y	Y	Y	NA	NA	Y	Y	NA	NA	20	Marble@NVI	NA	NA	NA	NA	8	NA	NA	NA	NA	1	NA	NA
B2168	1000-0031-124-B2168	1000-0031	High Seas	1-Winter	69	2013	HS201310-IVI07-124-003	Chinook	201310 2013 HS Mar	SW	2013-03-10	Y	Y	A	N	Wild	W	203	91	Y	Y	Y	Y	Y	Y	Y	Y	Y	Y	NA	NA	Y	Y	NA	NA	41	Marble@NVI	NA	NA	NA	NA	8	NA	NA	NA	NA	1	NA	NA
B2169	1000-0031-124-B2169	1000-0031	High Seas	1-Winter	69	2013	HS201310-IVI07-124-004	Chinook	201310 2013 HS Mar	SW	2013-03-10	Y	Y	B	N	Wild	W	245	170	Y	Y	Y	Y	Y	Y	Y	Y	Y	Y	NA	NA	Y	Y	NA	NA	50	Wannock_R	NA	NA	NA	NA	10	NA	NA	NA	NA	1	NA	NA
B2170	1000-0031-124-B2170	1000-0031	High Seas	1-Winter	69	2013	HS201310-IVI08-124-001	Chinook	201310 2013 HS Mar	SW	2013-03-10	Y	Y	A	N	Wild	W	189	74	Y	Y	Y	Y	Y	Y	Y	Y	Y	Y	NA	NA	Y	Y	NA	NA	33	Marble@NVI	NA	NA	NA	NA	8	NA	NA	NA	NA	1	NA	NA
B2171	1000-0031-124-B2171	1000-0031	High Seas	1-Winter	69	2013	HS201310-IVI08-124-002	Chinook	201310 2013 HS Mar	SW	2013-03-10	Y	Y	A	N	Wild	W	199	81	Y	Y	Y	Y	Y	Y	Y	Y	Y	Y	NA	NA	Y	Y	NA	NA	34	Marble@NVI	NA	NA	NA	NA	8	NA	NA	NA	NA	1	NA	NA
B2172	1000-0031-124-B2172	1000-0031	High Seas	1-Winter	69	2013	HS201310-IVI08-124-003	Chinook	201310 2013 HS Mar	SW	2013-03-10	Y	Y	A	N	Wild	W	186	67	Y	Y	Y	Y	Y	Y	Y	Y	Y	Y	NA	NA	Y	Y	NA	NA	30	Marble@NVI	NA	NA	NA	NA	8	NA	NA	NA	NA	1	NA	NA
B2173	1000-0031-124-B2173	1000-0031	High Seas	1-Winter	69	2013	HS201310-IVI09-124-001	Chinook	201310 2013 HS Mar	SW	2013-03-10	Y	Y	A	N	Wild	W	211	98	Y	Y	Y	Y	Y	Y	Y	Y	Y	Y	NA	NA	Y	Y	NA	NA	41	Marble@NVI	NA	NA	NA	NA	8	NA	NA	NA	NA	1	NA	NA
B2174	1000-0031-124-B2174	1000-0031	High Seas	1-Winter	69	2013	HS201310-IVI09-124-002	Chinook	201310 2013 HS Mar	SW	2013-03-10	Y	Y	B	N	Wild	W	240	143	Y	Y	Y	Y	Y	Y	Y	Y	Y	Y	NA	NA	Y	Y	NA	NA	40	Wannock_R	NA	NA	NA	NA	10	NA	NA	NA	NA	1	NA	NA
B2175	1000-0031-124-B2175	1000-0031	High Seas	1-Winter	69	2013	HS201310-IVI09-124-003	Chinook	201310 2013 HS Mar	SW	2013-03-10	Y	Y	A	N	Wild	W	216	110	Y	Y	Y	Y	Y	Y	Y	Y	Y	Y	NA	NA	Y	Y	NA	NA	35	Marble@NVI	NA	NA	NA	NA	8	NA	NA	NA	NA	1	NA	NA
B2176	1000-0031-124-B2176	1000-0031	High Seas	1-Winter	69	2013	HS201310-IVI09-124-004	Chinook	201310 2013 HS Mar	SW	2013-03-10	Y	Y	A	N	Wild	W	189	69	Y	Y	Y	Y	Y	Y	Y	Y	Y	Y	NA	NA	Y	Y	NA	NA	41	Marble@NVI	Kaouk_R	Toquart	NA	NA	8	8	8	NA	NA	0.9991	0.0006	0.0003
B2181	1000-0031-124-B2181	1000-0031	High Seas	1-Winter	69	2013	HS201310-IVI11-124-001	Chinook	201310 2013 HS Mar	SW	2013-03-10	Y	Y	A	N	Wild	W	255	195	Y	Y	Y	Y	Y	Y	Y	Y	Y	Y	NA	NA	Y	Y	NA	NA	41	Wannock_R	StillaguamishS	Skagit_Su	NA	NA	10	50	50	NA	NA	0.9864	0.012	0.0016
B2182	1000-0031-124-B2182	1000-0031	High Seas	1-Winter	69	2013	HS201310-IVI11-124-002	Chinook	201310 2013 HS Mar	SW	2013-03-10	Y	Y	B	N	Wild	W	276	255	Y	Y	Y	Y	Y	Y	Y	Y	Y	Y	NA	NA	Y	Y	NA	NA	41	Elwha_F	NA	NA	NA	NA	51	NA	NA	NA	NA	1	NA	NA
B2183	1000-0031-124-B2183	1000-0031	High Seas	1-Winter	70	2013	HS201310-IVI12-124-001	Chinook	201310 2013 HS Mar	SW	2013-03-11	Y	Y	A	N	Wild	W	234	144	Y	Y	Y	Y	Y	Y	Y	Y	Y	Y	NA	NA	Y	Y	NA	NA	45	Marble@NVI	NA	NA	NA	NA	8	NA	NA	NA	NA	1	NA	NA
B2184	1000-0031-124-B2184	1000-0031	High Seas	1-Winter	70	2013	HS201310-IVI12-124-002	Chinook	201310 2013 HS Mar	SW	2013-03-11	Y	Y	A	N	Wild	W	171	54	Y	Y	Y	Y	Y	Y	Y	Y	Y	Y	NA	NA	Y	Y	NA	NA	41	Marble@NVI	NA	NA	NA	NA	8	NA	NA	NA	NA	1	NA	NA
B2185	1000-0031-124-B2185	1000-0031	High Seas	1-Winter	70	2013	HS201310-IVI13-124-001	Chinook	201310 2013 HS Mar	SW	2013-03-11	Y	Y	A	N	Wild	W	213	112	Y	Y	Y	Y	Y	Y	Y	Y	Y	Y	NA	NA	Y	Y	NA	NA	34	Marble@NVI	NA	NA	NA	NA	8	NA	NA	NA	NA	1	NA	NA
B2186	1000-0031-124-B2186	1000-0031	High Seas	1-Winter	70	2013	HS201310-IVI13-124-002	Chinook	201310 2013 HS Mar	SW	2013-03-11	Y	Y	A	N	Wild	W	178	62	Y	Y	Y	Y	Y	Y	Y	Y	Y	Y	NA	NA	Y	Y	NA	NA	38	Marble@NVI	NA	NA	NA	NA	8	NA	NA	NA	NA	1	NA	NA
B2187	1000-0031-124-B2187	1000-0031	High Seas	1-Winter	70	2013	HS201310-IVI14-124-001	Chinook	201310 2013 HS Mar	SW	2013-03-11	Y	Y	A	N	Wild	W	271	236	Y	Y	Y	Y	Y	Y	Y	Y	Y	Y	NA	NA	Y	Y	NA	NA	41	Marble@NVI	NA	NA	NA	NA	8	NA	NA	NA	NA	1	NA	NA
B2188	1000-0031-124-B2188	1000-0031	High Seas	1-Winter	70	2013	HS201310-IVI14-124-002	Chinook	201310 2013 HS Mar	SW	2013-03-11	Y	Y	A	N	Wild	W	177	63	Y	Y	Y	Y	Y	Y	Y	Y	Y	Y	NA	NA	Y	Y	NA	NA	41	Marble@NVI	NA	NA	NA	NA	8	NA	NA	NA	NA	1	NA	NA
B2189	1000-0031-124-B2189	1000-0031	High Seas	1-Winter	70	2013	HS201310-IVI14-124-003	Chinook	201310 2013 HS Mar	SW	2013-03-11	Y	Y	A	N	Wild	W	274	125	Y	Y	Y	Y	Y	Y	Y	Y	Y	Y	NA	NA	Y	Y	NA	NA	43	Marble@NVI	NA	NA	NA	NA	8	NA	NA	NA	NA	1	NA	NA
B2190	1000-0031-124-B2190	1000-0031	High Seas	1-Winter	70	2013	HS201310-IVI14-124-004	Chinook	201310 2013 HS Mar	SW	2013-03-11	Y	Y	A	N	Wild	W	173	144	Y	Y	Y	Y	Y	Y	Y	Y	Y	Y	NA	NA	Y	Y	NA	NA	38	Marble@NVI	NA	NA	NA	NA	8	NA	NA	NA	NA	1	NA	NA
B2191	1000-0031-124-B2191	1000-0031	High Seas	1-Winter	70	2013	HS201310-IVI16-124-001	Chinook	201310 2013 HS Mar	SW	2013-03-11	Y	Y	A	N	Wild	W	175	56	Y	Y	Y	Y	Y	Y	Y	Y	Y	Y	NA	NA	Y	Y	NA	NA	35	Marble@NVI	NA	NA	NA	NA	8	NA	NA	NA	NA	1	NA	NA
B2192	1000-0031-124-B2192	1000-0031	High Seas	1-Winter	70	2013	HS201310-IVI17-124-001	Chinook	201310 2013 HS Mar	SW	2013-03-11	Y	Y	A	N	Wild	W	212	106	Y	Y	Y	Y	Y	Y	Y	Y	Y	Y	NA	NA	Y	Y	NA	NA	43	Marble@NVI	NA	NA	NA	NA	8	NA	NA	NA	NA	1	NA	NA
B2193	1000-0031-124-B2193	1000-0031	High Seas	1-Winter	70	2013	HS201310-IVI18-124-001	Chinook	201310 2013 HS Mar	SW	2013-03-11	Y	Y	A	N	Wild	W	229	140	Y	Y	Y	Y	Y	Y	Y	Y	Y	Y	NA	NA	Y	Y	NA	NA	43	Marble@NVI	NA	NA	NA	NA	8	NA	NA	NA	NA	1	NA	NA
B2194	1000-0031-124-B2194	1000-0031	High Seas	1-Winter	70	2013	HS201310-IVI18-124-002	Chinook	201310 2013 HS Mar	SW	2013-03-11	Y	Y	A	N	Wild	W	212	103	Y	Y	Y	Y	Y	Y	Y	Y	Y	Y	NA	NA	Y	Y	NA	NA	43	Marble@NVI	NA	NA	NA	NA	8	NA	NA	NA	NA	1	NA	NA
B2195	1000-0031-124-B2195	1000-0031	High Seas	1-Winter	70	2013	HS201310-IVI18-124-003	Chinook	201310 2013 HS Mar	SW	2013-03-11	Y	Y	A	N	Wild	W	200	88	Y	Y	Y	Y	Y	Y	Y	Y	Y	Y	NA	NA	Y	Y	NA	NA	40	Marble@NVI	NA	NA	NA	NA	8	NA	NA	NA	NA	1	NA	NA
B2196	1000-0031-124-B2196	1000-0031	High Seas	1-Winter	70	2013	HS201310-IVI18-124-004	Chinook	201310 2013 HS Mar	SW	2013-03-11	Y	Y	A	N	Wild	W	208	99	Y	Y	Y	Y	Y	Y	Y	Y	Y	Y	NA	NA	Y	Y	NA	NA	NA	Marble@NVI	NA	NA	NA	NA	8	NA	NA	NA	NA	1	NA	NA
B2197	1000-0031-124-B2197	1000-0031	High Seas	1-Winter	70	2013	HS201310-IVI19-124-001	Chinook	201310 2013 HS Mar	SW	2013-03-11	Y	Y	A	N	Wild	W	239	152	Y	Y	Y	Y	Y	Y	Y	Y	Y	Y	NA	NA	Y	Y	NA	NA	41	MARBLE@NVI	NA	NA	NA	NA	8	NA	NA	NA	NA	1	NA	NA
B2198	1000-0031-124-B2198	1000-0031	High Seas	1-Winter	70	2013	HS201310-IVI19-124-002	Chinook	201310 2013 HS Mar	SW	2013-03-11	Y	Y	A	N	Wild	W	223	114	Y	Y	Y	Y	Y	Y	Y	Y	Y	Y	NA	NA	Y	Y	NA	NA	41	MARBLE@NVI	NA	NA	NA	NA	8	NA	NA	NA	NA	1	NA	NA
B2199	1000-0031-124-B2199	1000-0031	High Seas	1-Winter	70	2013	HS201310-IVI19-124-003	Chinook	201310 2013 HS Mar	SW	2013-03-11	Y	Y	A	N	Wild	W	229	135	Y	Y	Y	Y	Y	Y	Y	Y	Y	Y	NA	NA	Y	Y	NA	NA	52	Marble@NVI	NA	NA	NA	NA	8	NA	NA	NA	NA	1	NA	NA
B2200	1000-0031-124-B2200	1000-0031	High Seas	1-Winter	70	2013	HS201310-IVI19-124-004	Chinook	201310 2013 HS Mar	SW	2013-03-11	Y	Y	A	N	Wild	W	231	160	Y	Y	Y	Y	Y	Y	Y	Y	Y	Y	NA	NA	Y	Y	NA	NA	45	Marble@NVI	NA	NA	NA	NA	8	NA	NA	NA	NA	1	NA	NA
B2201	1000-0031-124-B2201	1000-0031	High Seas	1-Winter	70	2013	HS201310-IVI20-124-001	Chinook	201310 2013 HS Mar	SW	2013-03-11	Y	Y	A	N	Wild	W	223	139	Y	Y	Y	Y	Y	Y	Y	Y	Y	Y	NA	NA	Y	Y	NA	NA	44	Marble@NVI	NA	NA	NA	NA	8	NA	NA	NA	NA	1	NA	NA
B2202	1000-0031-124-B2202	1000-0031	High Seas	1-Winter	70	2013	HS201310-IVI20-124-002	Chinook	201310 2013 HS Mar	SW	2013-03-11	Y	Y	A	N	Wild	W	230	133	Y	Y	Y	Y	Y	Y	Y	Y	Y	Y	NA	NA	Y	Y	NA	NA	44	Marble@NVI	NA	NA	NA	NA	8	NA	NA	NA	NA	1	NA	NA
B2203	1000-0031-124-B2203	1000-0031	High Seas	1-Winter	70	2013	HS201310-IVI20-124-003	Chinook	201310 2013 HS Mar	SW	2013-03-11	Y	Y	A	N	Wild	W	220	121	Y	Y	Y	Y	Y	Y	Y	Y	Y	Y	NA	NA	Y	Y	NA	NA	NA	Marble@NVI	NA	NA	NA	NA	8	NA	NA	NA	NA	1	NA	NA
B2204	1000-0031-124-B2204	1000-0031	High Seas	1-Winter	70	2013	HS201310-IVI20-124-004	Chinook	201310 2013 HS Mar	SW	2013-03-11	Y	Y	A	N	Wild	W	210	110	Y	Y	Y	Y	Y	Y	Y	Y	Y	Y	NA	NA	Y	Y	NA	NA	43	Marble@NVI	NA	NA	NA	NA	8	NA	NA	NA	NA	1	NA	NA
B2205	1000-0031-124-B2205	1000-0031	High Seas	1-Winter	70	2013	HS201310-IVI21-124-001	Chinook	201310 2013 HS Mar	SW	2013-03-11	Y	Y	A	N	Wild	W	226	132	Y	Y	Y	Y	Y	Y	Y	Y	Y	Y	NA	NA	Y	Y	NA	NA	43	Marble@NVI	NA	NA	NA	NA	8	NA	NA	NA	NA	1	NA	NA
B2206	1000-0031-124-B2206	1000-0031	High Seas	1-Winter	70	2013	HS201310-IVI21-124-002	Chinook	201310 2013 HS Mar	SW	2013-03-11	Y	Y	A	N	Wild	W	220	115	Y	Y	Y	Y	Y	Y	Y	Y	Y	Y	NA	NA	Y	Y	NA	NA	44	Marble@NVI	NA	NA	NA	NA	8	NA	NA	NA	NA	1	NA	NA
B2207	1000-0031-124-B2207	1000-0031	High Seas	1-Winter	70	2013	HS201310-IVI21-124-003	Chinook	201310 2013 HS Mar	SW	2013-03-11	Y	Y	A	N	Wild	W	223	139	Y	Y	Y	Y	Y	Y	Y	Y	Y	Y	NA	NA	Y	Y	NA	NA	45	Marble@NVI	NA	NA	NA	NA	8	NA	NA	NA	NA	1	NA	NA
B2208	1000-0031-124-B2208	1000-0031	High Seas	1-Winter	70	2013	HS201310-IVI21-124-004	Chinook	201310 2013 HS Mar	SW	2013-03-11	Y	Y	A	N	Wild	W	197	90	Y	Y	Y	Y	Y	Y	Y	Y	Y	Y	NA	NA	Y	Y	NA	NA	39	Marble@NVI	NA	NA	NA	NA	8	NA	NA	NA	NA	1	NA	NA
B2209	1000-0031-124-B2209	1000-0031	High Seas	1-Winter	70	2013	HS201310-IVI22-124-001	Chinook	201310 2013 HS Mar	SW	2013-03-11	Y	Y	A	N	Wild	W	193	79	Y	Y	Y	Y	Y	Y	Y	Y	Y	Y	NA	NA	Y	Y	NA	NA	45	Marble@NVI	NA	NA	NA	NA	8	NA	NA	NA	NA	1	NA	NA
B2210	1000-0031-124-B2210	1000-0031	High Seas	1-Winter	70	2013	HS201310-IVI22-124-002	Chinook	201310 2013 HS Mar	SW	2013-03-11	Y	Y	A	N	Wild	W	224	118	Y	Y	Y	Y	Y	Y	Y	Y	Y	Y	NA	NA	Y	Y	NA	NA	49	Marble@NVI	NA	NA	NA	NA	8	NA	NA	NA	NA	1	NA	NA
B2211	1000-0031-124-B2211	1000-0031	High Seas	1-Winter	70	2013	HS201310-IVI23-124-001	Chinook	201310 2013 HS Mar	SW	2013-03-11	Y	Y	A	N	Wild	W	214	121	Y	Y	Y	Y	Y	Y	Y	Y	Y	Y	NA	NA	Y	Y	NA	NA	31	Marble@NVI	NA	NA	NA	NA	8	NA	NA	NA	NA	1	NA	NA
B5021	1000-0032-124-B5021	1000-0032	High Seas	3-Summer	NA	2013	HS201343-JF01-124-001	Chinook	201343 2013 HS Jun	SW	2013-07-12	Y	Y	B	N	Hatchery	H	172	60	Y	Y	Y	Y	Y	Y	Y	Y	Y	Y	NA	NA	Y	Y	NA	NA	NA	Quesnel	U_Coldwat_SP	Spius	Nahatlatch_R	Minam_Cr	2	6	6	13	56	0.312	0.11	0.063
B5026	1000-0032-124-B5026	1000-0032	High Seas	3-Summer	NA	2013	HS201343-JF02-124-001	Chinook	201343 2013 HS Jun	SW	2013-07-12	Y	Y	B	N	Wild	W	223	138	Y	Y	Y	Y	Y	Y	Y	Y	Y	Y	NA	NA	Y	Y	NA	NA	NA	Quesnel	Nahatlatch_R	Little	Sarita	NA	2	13	5	8	NA	0.901	0.093	0.005
B5027	1000-0032-124-B5027	1000-0032	High Seas	3-Summer	NA	2013	HS201343-JF02-124-002	Chinook	201343 2013 HS Jun	SW	2013-07-12	Y	Y	B	N	Wild	W	200	93	Y	Y	Y	Y	Y	Y	Y	Y	Y	Y	NA	NA	Y	Y	NA	NA	NA	Quesnel	Nechako	NA	NA	NA	2	2	NA	NA	NA	0.99	0.01	NA
B5040	1000-0032-124-B5040	1000-0032	High Seas	3-Summer	NA	2013	HS201343-JF04-124-001	Chinook	201343 2013 HS Jun	SW	2013-07-12	Y	Y	B	N	Wild	W	240	158	Y	Y	Y	Y	Y	Y	Y	Y	Y	Y	NA	NA	Y	Y	NA	NA	NA	Quesnel	Nahatlatch_R	NA	NA	NA	2	13	NA	NA	NA	0.835	0.165	NA
B5041	1000-0032-124-B5041	1000-0032	High Seas	3-Summer	NA	2013	HS201343-JF04-124-002	Chinook	201343 2013 HS Jun	SW	2013-07-12	Y	Y	B	N	Wild	W	193	81	Y	Y	Y	Y	Y	Y	Y	Y	Y	Y	NA	NA	Y	Y	NA	NA	NA	Quesnel	NA	NA	NA	NA	2	NA	NA	NA	NA	1	NA	NA
B5055	1000-0032-124-B5055	1000-0032	High Seas	3-Summer	NA	2013	HS201343-IVI01-124-008	Chinook	201343 2013 HS Jun	SW	2013-07-13	Y	Y	B	N	Wild	W	108	13	Y	Y	Y	Y	Y	Y	Y	Y	Y	Y	NA	NA	Y	Y	NA	NA	NA	Thornton	Robertson	NA	NA	NA	8	8	NA	NA	NA	0.517	0.483	NA
B5056	1000-0032-124-B5056	1000-0032	High Seas	3-Summer	NA	2013	HS201343-IVI01-124-009	Chinook	201343 2013 HS Jun	SW	2013-07-13	Y	Y	B	N	Wild	W	104	12	Y	Y	Y	Y	Y	Y	Y	Y	Y	Y	NA	NA	Y	Y	NA	NA	NA	Sarita	Silmilkameen_S	Robertson	Thornton	Lyon's_Ferry_F	8	55	8	8	57	0.904	0.079	0.01
B5060	1000-0032-124-B5060	1000-0032	High Seas	3-Summer	NA	2013	HS201343-IVI01-124-013	Chinook	201343 2013 HS Jun	SW	2013-07-13	Y	Y	B	N	Wild	W	112	16	Y	Y	Y	Y	Y	Y	Y	Y	Y	Y	NA	NA	Y	Y	NA	NA	NA	Robertson	Thornton	Sarita	8702Gold	Tranquil	8	8	8	8	8	0.491	0.425	0.072
B5061	1000-0032-124-B5061	1000-0032	High Seas	3-Summer	NA	2013	HS201343-IVI02-124-001	Chinook	201343 2013 HS Jun	SW	2013-07-13	Y	Y	B	N	Hatchery	H	195	89	Y	Y	Y	Y	Y	Y	Y	Y	Y	Y	NA	NA	Y	Y	NA	NA	NA	Silmilkameen_S	Lyon's_Ferry_F	NA	NA	NA	55	57	NA	NA	NA	0.832	0.168	NA
B5065	1000-0032-124-B5065	1000-0032	High Seas	3-Summer	NA	2013	HS201343-VI01-124-002	Chinook	201343 2013 HS Jun	SW	2013-07-13	Y	Y	B	N	Wild	W	118	18	Y	Y	Y	Y	Y	Y	Y	Y	Y	Y	NA	NA	Y	Y	NA	NA	NA	Sarita	NA	NA	NA	NA	8	NA	NA	NA	NA	1	NA	NA
B5066	1000-0032-124-B5066	1000-0032	High Seas	3-Summer	NA	2013	HS201343-VI01-124-003	Chinook	201343 2013 HS Jun	SW	2013-07-13	Y	Y	B	N	Wild	W	146	34	Y	Y	Y	Y	Y	Y	Y	Y	Y	Y	NA	NA	Y	Y	NA	NA	NA	Silmilkameen_S	Lyon's_Ferry_F	Hanford_Reach	NA	NA	55	57	55	NA	NA	0.796	0.19	0.014
B5074	1000-0032-124-B5074	1000-0032	High Seas	3-Summer	NA	2013	HS201343-VI08-124-001	Chinook	201343 2013 HS Jun	SW	2013-07-14	Y	Y	B	N	Hatchery	H	210	101	Y	Y	Y	Y	Y	Y	Y	Y	Y	Y	NA	NA	Y	Y	NA	NA	NA	Silmilkameen_S	Lyon's_Ferry_F	Hanford_Reach	Deschutes-F	Minam_Cr	55	57	55	55	56	0.848	0.124	0.019
B5077	1000-0032-124-B5077	1000-0032	High Seas	3-Summer	NA	2013	HS201343-VI11-124-001	Chinook	201343 2013 HS Jun	SW	2013-07-14	Y	Y	B	N	Wild	W	170	55	Y	Y	Y	Y	Y	Y	Y	Y	Y	Y	NA	NA	Y	Y	NA	NA	NA	Minam_Cr	CleElmHatch	NA	NA	NA	56	58	NA	NA	NA	0.993	0.007	NA
B5078	1000-0032-124-B5078	1000-0032	High Seas	3-Summer	NA	2013	HS201343-EP01-124-004	Chinook	201343 2013 HS Jun	SW	2013-07-15	Y	Y	B	N	Hatchery	H	229	159	Y	Y	Y	Y	Y	Y	Y	Y	Y	Y	NA	NA	Y	Y	NA	NA	NA	Silmilkameen_S	Lyon's_Ferry_F	Okanagan	Wenatchee_Su	NA	55	57	55	55	NA	0.986	0.007	0.006
B5079	1000-0032-124-B5079	1000-0032	High Seas	3-Summer	NA	2013	HS201343-EP01-124-005	Chinook	201343 2013 HS Jun	SW	2013-07-15	Y	Y	B	N	Hatchery	H	225	138	Y	Y	Y	Y	Y	Y	Y	Y	Y	Y	NA	NA	Y	Y	NA	NA	NA	Silmilkameen_S	NA	NA	NA	NA	55	NA	NA	NA	NA	1	NA	NA
B5080	1000-0032-124-B5080	1000-0032	High Seas	3-Summer	NA	2013	HS201343-EP01-124-006	Chinook	201343 2013 HS Jun	SW	2013-07-15	Y	Y	B	N	Hatchery	H	255	209	Y	Y	Y	Y	Y	Y	Y	Y	Y	Y	NA	NA	Y	Y	NA	NA	NA	Cowlitz_H_Sp	NA	NA	NA	NA	53	NA	NA	NA	NA	1	NA	NA
B5081	1000-0032-124-B5081	1000-0032	High Seas	3-Summer	NA	2013	HS201343-EP03-124-006	Chinook	201343 2013 HS Jun	SW	2013-07-15	Y	Y	B	N	Hatchery	H	280	299	Y	Y	Y	Y	Y	Y	Y	Y	Y	Y	NA	NA	Y	Y	NA	NA	NA	Silmilkameen_S	Lyon's_Ferry_F	NA	NA	NA	55	57	NA	NA	NA	0.997	0.003	NA
B5082	1000-0032-124-B5082	1000-0032	High Seas	3-Summer	NA	2013	HS201343-EP03-124-007	Chinook	201343 2013 HS Jun	SW	2013-07-15	Y	Y	B	N	Hatchery	H	211	119	Y	Y	Y	Y	Y	Y	Y	Y	Y	Y	NA	NA	Y	Y	NA	NA	NA	Silmilkameen_S	Okanagan	NA	NA	NA	55	55	NA	NA	NA	0.939	0.061	NA
B5083	1000-0032-124-B5083	1000-0032	High Seas	3-Summer	NA	2013	HS201343-EP03-124-008	Chinook	201343 2013 HS Jun	SW	2013-07-15	Y	Y	B	N	Hatchery	H	201	115	Y	Y	Y	Y	Y	Y	Y	Y	Y	Y	NA	NA	Y	Y	NA	NA	NA	Silmilkameen_S	Nitinat	Lyon's_Ferry_F	Robertson	Toquart	55	8	57	8	8	0.808	0.092	0.073
B5084	1000-0032-124-B5084	1000-0032	High Seas	3-Summer	NA	2013	HS201343-EP03-124-009	Chinook	201343 2013 HS Jun	SW	2013-07-15	Y	Y	B	N	Wild	W	198	99	Y	Y	Y	Y	Y	Y	Y	Y	Y	Y	NA	NA	Y	Y	NA	NA	NA	Silmilkameen_S	NA	NA	NA	NA	55	NA	NA	NA	NA	1	NA	NA
B5089	1000-0032-124-B5089	1000-0032	High Seas	3-Summer	NA	2013	HS201343-EP05-124-001	Chinook	201343 2013 HS Jun	SW	2013-07-15	Y	Y	B	N	Hatchery	H	221	144	Y	Y	Y	Y	Y	Y	Y	Y	Y	Y	NA	NA	Y	Y	NA	NA	NA	Silmilkameen_S	Lyon's_Ferry_F	Hanford_Reach	Okanagan	NA	55	57	55	55	NA	0.798	0.149	0.032
B5099	1000-0032-124-B5099	1000-0032	High Seas	3-Summer	NA	2013	HS201343-VI12-124-006	Chinook	201343 2013 HS Jun	SW	2013-07-16	Y	Y	B	N	Hatchery	H	233	151	Y	Y	Y	Y	Y	Y	Y	Y	Y	Y	NA	NA	Y	Y	NA	NA	NA	Silmilkameen_S	NA	NA	NA	NA	55	NA	NA	NA	NA	1	NA	NA
B5100	1000-0032-124-B5100	1000-0032	High Seas	3-Summer	NA	2013	HS201343-VI12-124-007	Chinook	201343 2013 HS Jun	SW	2013-07-16	Y	Y	B	N	Hatchery	H	222	142	Y	Y	Y	Y	Y	Y	Y	Y	Y	Y	NA	NA	Y	Y	NA	NA	NA	Silmilkameen_S	Okanagan	NA	NA	NA	55	55	NA	NA	NA	0.998	0.002	NA
B5101	1000-0032-124-B5101	1000-0032	High Seas	3-Summer	NA	2013	HS201343-VI12-124-008	Chinook	201343 2013 HS Jun	SW	2013-07-16	Y	Y	B	N	Hatchery	H	230	145	Y	Y	Y	Y	Y	Y	Y	Y	Y	Y	NA	NA	Y	Y	NA	NA	NA	Silmilkameen_S	Okanagan	Lyon's_Ferry_F	Stuart	Nahatlatch_R	55	55	57	2	13	0.948	0.038	0.008
B5102	1000-0032-124-B5102	1000-0032	High Seas	3-Summer	NA	2013	HS201343-VI12-124-009	Chinook	201343 2013 HS Jun	SW	2013-07-16	Y	Y	B	N	Hatchery	H	240	163	Y	Y	Y	Y	Y	Y	Y	Y	Y	Y	NA	NA	Y	Y	NA	NA	NA	Silmilkameen_S	NA	NA	NA	NA	55	NA	NA	NA	NA	1	NA	NA
B5104	1000-0032-124-B5104	1000-0032	High Seas	3-Summer	NA	2013	HS201343-VI16-124-003	Chinook	201343 2013 HS Jun	SW	2013-07-16	Y	Y	B	N	Hatchery	H	236	177	Y	Y	Y	Y	Y	Y	Y	Y	Y	Y	NA	NA	Y	Y	NA	NA	NA	Minam_Cr	Up_Salmon-SP	NA	NA	NA	56	56	NA	NA	NA	0.997	0.003	NA
B5105	1000-0032-124-B5105	1000-0032	High Seas	3-Summer	NA	2013	HS201343-VI16-124-004	Chinook	201343 2013 HS Jun	SW	2013-07-16	Y	Y	B	N	Hatchery	H	266	267	Y	Y	Y	Y	Y	Y	Y	Y	Y	Y	NA	NA	Y	Y	NA	NA	NA	Silmilkameen_S	Lyon's_Ferry_F	Okanagan	Hanford_Reach	NA	55	57	55	55	NA	0.739	0.19	0.058
B6892	1000-0033-124-B6892	1000-0033	High Seas	4-Fall	NA	2013	HS201365-JF03-124-002	Chinook	201365 2013 HS Oct	SW	2013-10-16	Y	Y	B	NA	Wild	NA	172	56	Y	Y	Y	Y	Y	Y	Y	Y	Y	N	NA	NA	Y	N	NA	NA	NA	L_Thompson	L_Thompson	Duteau_Cr	South_Thom	Spius	5	5	5	5	6	0.98	0.01	0.01
B6893	1000-0033-124-B6893	1000-0033	High Seas	4-Fall	NA	2013	HS201365-JF04-124-001	Chinook	201365 2013 HS Oct	SW	2013-10-16	Y	Y	B	NA	Wild	NA	166	50	Y	Y	Y	Y	Y	Y	Y	Y	Y	N	NA	NA	Y	N	NA	NA	NA	Puntledge_F	Puntledge_F	Green@Kendal_F	Big_Qualicum	L_Qualicum	7	7	50	7	7	0.36	0.22	0.19
B6902	1000-0033-124-B6902	1000-0033	High Seas	4-Fall	NA	2013	HS201365-JF05-124-002	Chinook	201365 2013 HS Oct	SW	2013-10-16	Y	Y	B	NA	Wild	NA	270	266	Y	Y	Y	Y	Y	Y	Y	Y	Y	N	NA	NA	Y	N	NA	NA	NA	Quesnel	Quesnel	Torpy	Holmes	Baezaeko	2	2	1	1	2	0.39	0.17	0.16
B6904	1000-0033-124-B6904	1000-0033	High Seas	4-Fall	NA	2013	HS201365-JF05-124-004	Chinook	201365 2013 HS Oct	SW	2013-10-16	Y	Y	B	NA	Wild	NA	169	52	Y	Y	Y	Y	Y	Y	Y	Y	Y	N	NA	NA	Y	N	NA	NA	NA	L_Thompson	L_Thompson	Little	Skagit_Su	L_Adams	5	5	5	50	5	0.64	0.13	0.09
B6925	1000-0033-124-B6925	1000-0033	High Seas	4-Fall	NA	2013	HS201365-IVI02-124-008	Chinook	201365 2013 HS Oct	SW	2013-10-17	Y	Y	A	NA	Wild	NA	167	54	Y	Y	Y	Y	Y	Y	Y	Y	Y	N	NA	NA	Y	N	NA	NA	NA	Robertson	Robertson	Nahmint	Megin	Conuma	8	8	8	8	8	0.86	0.07	0.02
B6926	1000-0033-124-B6926	1000-0033	High Seas	4-Fall	NA	2013	HS201365-VI01-124-001	Chinook	201365 2013 HS Oct	SW	2013-10-17	Y	Y	A	NA	Wild	NA	176	55	Y	Y	Y	Y	Y	Y	Y	Y	Y	N	NA	NA	Y	N	NA	NA	NA	Robertson	Robertson	Kennedy	Thornton	Kaouk_R	8	8	8	8	8	0.97	0.03	0
B6927	1000-0033-124-B6927	1000-0033	High Seas	4-Fall	NA	2013	HS201365-VI01-124-002	Chinook	201365 2013 HS Oct	SW	2013-10-17	Y	Y	A	NA	Wild	NA	165	47	Y	Y	Y	Y	Y	Y	Y	Y	Y	N	NA	NA	Y	N	NA	NA	NA	Robertson	Robertson	8702Gold	NA	NA	8	8	8	NA	NA	0.99	0.01	0
B6928	1000-0033-124-B6928	1000-0033	High Seas	4-Fall	NA	2013	HS201365-VI01-124-003	Chinook	201365 2013 HS Oct	SW	2013-10-17	Y	Y	A	NA	Wild	NA	156	42	Y	Y	Y	Y	Y	Y	Y	Y	Y	N	NA	NA	Y	N	NA	NA	NA	Moyeha_R	Moyeha_R	Megin	Kaouk_R	8702Gold	8	8	8	8	8	0.32	0.19	0.19
B6929	1000-0033-124-B6929	1000-0033	High Seas	4-Fall	NA	2013	HS201365-VI01-124-004	Chinook	201365 2013 HS Oct	SW	2013-10-17	Y	Y	A	NA	Hatchery	NA	176	74	Y	Y	Y	Y	Y	Y	Y	Y	Y	N	NA	NA	Y	N	NA	NA	NA	Robertson	Robertson	8702Gold	NA	NA	8	8	8	NA	NA	0.99	0.01	0
B6931	1000-0033-124-B6931	1000-0033	High Seas	4-Fall	NA	2013	HS201365-VI02-124-002	Chinook	201365 2013 HS Oct	SW	2013-10-17	Y	Y	A	NA	Wild	NA	170	53	Y	Y	Y	Y	Y	Y	Y	Y	Y	N	NA	NA	Y	N	NA	NA	NA	Robertson	Robertson	8702Gold	Nahmint	Thornton	8	8	8	8	8	0.88	0.07	0.04
B6934	1000-0033-124-B6934	1000-0033	High Seas	4-Fall	NA	2013	HS201365-VI03-124-001	Chinook	201365 2013 HS Oct	SW	2013-10-17	Y	Y	A	NA	Wild	NA	182	76	Y	Y	Y	Y	Y	Y	Y	Y	Y	N	NA	NA	Y	N	NA	NA	NA	Robertson	Robertson	NA	NA	NA	8	8	NA	NA	NA	1	0	NA
B6951	1000-0033-124-B6951	1000-0033	High Seas	4-Fall	NA	2013	HS201365-VI07-124-003	Chinook	201365 2013 HS Oct	SW	2013-10-18	Y	Y	A	NA	Wild	NA	236	165	Y	Y	Y	Y	Y	Y	Y	Y	Y	N	NA	NA	Y	N	NA	NA	NA	Robertson	Robertson	8702Gold	Megin	Kaouk_R	8	8	8	8	8	0.99	0.01	0.01
B6952	1000-0033-124-B6952	1000-0033	High Seas	4-Fall	NA	2013	HS201365-VI07-124-004	Chinook	201365 2013 HS Oct	SW	2013-10-18	Y	Y	A	NA	Hatchery	NA	208	105	Y	Y	Y	Y	Y	Y	Y	Y	Y	N	NA	NA	Y	N	NA	NA	NA	Cheakamus_Su	Cheakamus_Su	Hanford_Reach	Quinsam	Green@Kendal_F	9	9	55	7	50	0.77	0.07	0.05
B6962	1000-0033-124-B6962	1000-0033	High Seas	4-Fall	NA	2013	HS201365-EP01-124-003	Chinook	201365 2013 HS Oct	SW	2013-10-19	Y	Y	A	NA	Wild	NA	242	160	Y	Y	Y	Y	Y	Y	Y	Y	Y	N	NA	NA	Y	N	NA	NA	NA	Conuma	Conuma	Tlupana	Kaouk_R	Megin	8	8	8	8	8	0.48	0.23	0.22
B6963	1000-0033-124-B6963	1000-0033	High Seas	4-Fall	NA	2013	HS201365-EP01-124-004	Chinook	201365 2013 HS Oct	SW	2013-10-19	Y	Y	A	NA	Wild	NA	212	118	Y	Y	Y	Y	Y	Y	Y	Y	Y	N	NA	NA	Y	N	NA	NA	NA	Robertson	Robertson	NA	NA	NA	8	8	NA	NA	NA	1	0	NA
B6967	1000-0033-124-B6967	1000-0033	High Seas	4-Fall	NA	2013	HS201365-EP01-124-008	Chinook	201365 2013 HS Oct	SW	2013-10-19	Y	Y	A	NA	Wild	NA	240	168	Y	Y	Y	Y	Y	Y	Y	Y	Y	N	NA	NA	Y	N	NA	NA	NA	Robertson	Robertson	Nahmint	Thornton	NA	8	8	8	8	NA	0.97	0.03	0
B6968	1000-0033-124-B6968	1000-0033	High Seas	4-Fall	NA	2013	HS201365-EP02-124-001	Chinook	201365 2013 HS Oct	SW	2013-10-19	Y	Y	A	NA	Hatchery	NA	204	105	Y	Y	Y	Y	Y	Y	Y	Y	Y	N	NA	NA	Y	N	NA	NA	NA	Hanford_Reach	Hanford_Reach	Lyon's_Ferry_F	NA	NA	55	55	57	NA	NA	0.99	0.01	0
B6969	1000-0033-124-B6969	1000-0033	High Seas	4-Fall	NA	2013	HS201365-EP03-124-001	Chinook	201365 2013 HS Oct	SW	2013-10-19	Y	Y	A	NA	Hatchery	NA	313	383	Y	Y	Y	Y	Y	Y	Y	Y	Y	N	NA	NA	Y	N	NA	NA	NA	Hanford_Reach	Hanford_Reach	Lyon's_Ferry_F	L_Thompson	Wenatchee_Su	55	55	57	5	55	0.94	0.04	0.02
B6972	1000-0033-124-B6972	1000-0033	High Seas	4-Fall	NA	2013	HS201365-VI13-124-002	Chinook	201365 2013 HS Oct	SW	2013-10-20	Y	Y	A	NA	Wild	NA	218	122	Y	Y	Y	Y	Y	Y	Y	Y	Y	N	NA	NA	Y	N	NA	NA	NA	Robertson	Robertson	Thornton	NA	NA	8	8	8	NA	NA	0.96	0.04	0.01
B6973	1000-0033-124-B6973	1000-0033	High Seas	4-Fall	NA	2013	HS201365-VI13-124-003	Chinook	201365 2013 HS Oct	SW	2013-10-20	Y	Y	A	NA	Wild	NA	241	169	Y	Y	Y	Y	Y	Y	Y	Y	Y	N	NA	NA	Y	N	NA	NA	NA	Conuma	Conuma	Tlupana	Kaouk_R	Megin	8	8	8	8	8	0.44	0.37	0.13
B6974	1000-0033-124-B6974	1000-0033	High Seas	4-Fall	NA	2013	HS201365-VI13-124-004	Chinook	201365 2013 HS Oct	SW	2013-10-20	Y	Y	A	NA	Wild	NA	217	128	Y	Y	Y	Y	Y	Y	Y	Y	Y	N	NA	NA	Y	N	NA	NA	NA	San_Juan	San_Juan	Robertson	Moyeha_R	Kaouk_R	8	8	8	8	8	0.47	0.35	0.05
B6975	1000-0033-124-B6975	1000-0033	High Seas	4-Fall	NA	2013	HS201365-VI13-124-005	Chinook	201365 2013 HS Oct	SW	2013-10-20	Y	Y	A	NA	Wild	NA	254	203	Y	Y	Y	Y	Y	Y	Y	Y	Y	N	NA	NA	Y	N	NA	NA	NA	Cheakamus_Su	Cheakamus_Su	Quinsam	Walker	Deschutes-F	9	9	7	1	55	0.74	0.17	0.06
B6976	1000-0033-124-B6976	1000-0033	High Seas	4-Fall	NA	2013	HS201365-VI13-124-006	Chinook	201365 2013 HS Oct	SW	2013-10-20	Y	Y	A	NA	Hatchery	NA	223	143	Y	Y	Y	Y	Y	Y	Y	Y	Y	N	NA	NA	Y	N	NA	NA	NA	Moyeha_R	Moyeha_R	Nahmint	Nitinat	L_Thompson	8	8	8	8	5	0.31	0.2	0.14
B6977	1000-0033-124-B6977	1000-0033	High Seas	4-Fall	NA	2013	HS201365-VI13-124-007	Chinook	201365 2013 HS Oct	SW	2013-10-20	Y	Y	A	NA	Wild	NA	231	155	Y	Y	Y	Y	Y	Y	Y	Y	Y	N	NA	NA	Y	N	NA	NA	NA	Conuma	Conuma	Tlupana	Kaouk_R	Nahmint	8	8	8	8	8	0.64	0.28	0.07
B7050	1000-0033-124-B7050	1000-0033	High Seas	4-Fall	NA	2013	HS201365-QCST05-124-001	Chinook	201365 2013 HS Oct	SW	2013-11-03	Y	Y	A	N	Wild	W	217	116	Y	Y	Y	Y	Y	NA	Y	Y	Y	N	NA	NA	Y	N	NA	NA	NA	Klinaklini	Klinaklini	Wannock_R	Walker	Baker_Cr	9	9	10	1	2	0.59	0.29	0.06
B7051	1000-0033-124-B7051	1000-0033	High Seas	4-Fall	NA	2013	HS201365-QCST05-124-002	Chinook	201365 2013 HS Oct	SW	2013-11-03	Y	Y	A	N	Wild	W	223	137	Y	Y	Y	Y	Y	NA	Y	Y	Y	Y	NA	NA	Y	N	NA	NA	NA	Slim_C	Slim_C	Indianpoint	Morkill	Ptarmigan	1	1	1	1	1	0.13	0.11	0.09
B7052	1000-0033-124-B7052	1000-0033	High Seas	4-Fall	NA	2013	HS201365-QCST05-124-003	Chinook	201365 2013 HS Oct	SW	2013-11-03	Y	Y	A	N	Hatchery	H	215	120	Y	Y	Y	Y	Y	NA	Y	Y	Y	N	NA	NA	Y	N	NA	NA	NA	Puntledge_F	Puntledge_F	Cowichan	Cheakamus_F	NA	7	7	7	9	NA	0.66	0.34	0
B7053	1000-0033-124-B7053	1000-0033	High Seas	4-Fall	NA	2013	HS201365-QCST05-124-004	Chinook	201365 2013 HS Oct	SW	2013-11-03	Y	Y	A	N	Wild	W	207	105	Y	Y	Y	Y	Y	NA	Y	Y	Y	Y	NA	NA	Y	N	NA	NA	NA	L_Thompson	L_Thompson	Little	Cheakamus_Su	Seymour@Thomp	5	5	5	9	5	0.64	0.19	0.08
B7054	1000-0033-124-B7054	1000-0033	High Seas	4-Fall	NA	2013	HS201365-QCST05-124-005	Chinook	201365 2013 HS Oct	SW	2013-11-03	Y	Y	A	N	Wild	W	230	145	Y	Y	Y	Y	Y	NA	Y	Y	Y	N	NA	NA	Y	N	NA	NA	NA	Puntledge_F	Puntledge_F	Cowichan	Soos_Cr_H	Nanaimo_F	7	7	7	50	7	0.95	0.03	0.01
B7055	1000-0033-124-B7055	1000-0033	High Seas	4-Fall	NA	2013	HS201365-QCST06-124-001	Chinook	201365 2013 HS Oct	SW	2013-11-03	Y	Y	A	N	Wild	W	220	123	Y	Y	Y	Y	Y	NA	Y	Y	Y	Y	NA	NA	Y	N	NA	NA	NA	Klinaklini	Klinaklini	Kilbella	Phillips	NA	9	9	10	9	NA	0.98	0.02	0
B7056	1000-0033-124-B7056	1000-0033	High Seas	4-Fall	NA	2013	HS201365-QCST06-124-002	Chinook	201365 2013 HS Oct	SW	2013-11-03	Y	Y	A	N	Wild	W	245	172	Y	Y	Y	Y	Y	NA	Y	Y	Y	N	NA	NA	Y	N	NA	NA	NA	Kilbella	Kilbella	Nitinat	Kateen	Robertson	10	10	8	10	8	0.77	0.11	0.06
B7057	1000-0033-124-B7057	1000-0033	High Seas	4-Fall	NA	2013	HS201365-QCST06-124-003	Chinook	201365 2013 HS Oct	SW	2013-11-03	Y	Y	A	N	Wild	W	182	67	Y	Y	Y	Y	Y	NA	Y	Y	Y	Y	NA	NA	Y	N	NA	NA	NA	L_Thompson	L_Thompson	Ishkheenickh	South_Thom	Nangeese_R	5	5	11	5	22	0.83	0.12	0.02
B7066	1000-0033-124-B7066	1000-0033	High Seas	4-Fall	NA	2013	HS201365-QCST09-124-001	Chinook	201365 2013 HS Oct	SW	2013-11-03	Y	Y	A	N	Wild	W	208	101	Y	Y	Y	Y	Y	NA	Y	Y	Y	N	NA	NA	Y	N	NA	NA	NA	Wannock_R	Wannock_R	NA	NA	NA	10	10	NA	NA	NA	1	0	NA
B7067	1000-0033-124-B7067	1000-0033	High Seas	4-Fall	NA	2013	HS201365-QCST09-124-002	Chinook	201365 2013 HS Oct	SW	2013-11-03	Y	Y	A	N	Wild	W	232	141	Y	Y	Y	Y	Y	NA	Y	Y	Y	Y	NA	NA	Y	N	NA	NA	NA	Klinaklini	Klinaklini	Kitlope	Shegunia_R	Kitwanga	9	9	10	22	22	0.99	0.01	0
B7080	1000-0033-124-B7080	1000-0033	High Seas	4-Fall	NA	2013	HS201365-QCST13-124-003	Chinook	201365 2013 HS Oct	SW	2013-11-04	Y	Y	A	N	Wild	W	229	147	Y	Y	Y	Y	Y	NA	Y	Y	Y	N	NA	NA	Y	N	NA	NA	NA	Klinaklini	Klinaklini	NA	NA	NA	9	9	NA	NA	NA	0.98	0.02	NA
B7081	1000-0033-124-B7081	1000-0033	High Seas	4-Fall	NA	2013	HS201365-QCST13-124-004	Chinook	201365 2013 HS Oct	SW	2013-11-04	Y	Y	A	N	Wild	W	212	147	Y	Y	Y	Y	Y	NA	Y	Y	Y	Y	NA	NA	Y	N	NA	NA	NA	Puntledge_F	Puntledge_F	Soos_Cr_H	Green@Kendal_F	Snohomish_R	7	7	50	50	50	0.63	0.36	0.01
B7082	1000-0033-124-B7082	1000-0033	High Seas	4-Fall	NA	2013	HS201365-QCST13-124-005	Chinook	201365 2013 HS Oct	SW	2013-11-04	Y	Y	A	N	Hatchery	H	248	181	Y	Y	Y	Y	Y	NA	Y	Y	Y	N	NA	NA	Y	N	NA	NA	NA	Puntledge_F	Puntledge_F	Cowichan	Green@Kendal_F	Skagit_Su	7	7	7	50	50	0.56	0.44	0
B7086	1000-0033-124-B7086	1000-0033	High Seas	4-Fall	NA	2013	HS201365-QCST14-124-002	Chinook	201365 2013 HS Oct	SW	2013-11-04	Y	Y	A	N	Wild	W	247	167	Y	Y	Y	Y	Y	NA	Y	Y	Y	N	NA	NA	Y	N	NA	NA	NA	Puntledge_F	Puntledge_F	Cowichan	Quinsam	Nanaimo_F	7	7	7	7	7	0.75	0.22	0.03
B7088	1000-0033-124-B7088	1000-0033	High Seas	4-Fall	NA	2013	HS201365-QCST15-124-001	Chinook	201365 2013 HS Oct	SW	2013-11-04	Y	Y	A	N	Wild	W	240	166	Y	Y	Y	Y	Y	NA	Y	Y	Y	N	NA	NA	Y	N	NA	NA	NA	Wannock_R	Wannock_R	Soos_Cr_H	Skagit_Su	L_Thompson	10	10	50	50	5	0.99	0	0
B7089	1000-0033-124-B7089	1000-0033	High Seas	4-Fall	NA	2013	HS201365-QCST15-124-002	Chinook	201365 2013 HS Oct	SW	2013-11-04	Y	Y	A	N	Wild	W	225	135	Y	Y	Y	Y	Y	NA	Y	Y	Y	Y	NA	NA	Y	N	NA	NA	NA	Klinaklini	Klinaklini	NA	NA	NA	9	9	NA	NA	NA	1	0	NA
B7091	1000-0033-124-B7091	1000-0033	High Seas	4-Fall	NA	2013	HS201365-QCST15-124-004	Chinook	201365 2013 HS Oct	SW	2013-11-04	Y	Y	A	N	Wild	W	212	119	Y	Y	Y	Y	Y	NA	Y	Y	Y	Y	NA	NA	Y	N	NA	NA	NA	Swift	Swift	Slim_C	Holmes	Torpy	1	1	1	1	1	0.16	0.11	0.09
B7092	1000-0033-124-B7092	1000-0033	High Seas	4-Fall	NA	2013	HS201365-QCST16-124-001	Chinook	201365 2013 HS Oct	SW	2013-11-04	Y	Y	A	N	Wild	W	225	137	Y	Y	Y	Y	Y	NA	Y	Y	Y	N	NA	NA	Y	N	NA	NA	NA	Wannock_R	Wannock_R	NA	NA	NA	10	10	NA	NA	NA	1	NA	NA
B7107	1000-0033-124-B7107	1000-0033	High Seas	4-Fall	NA	2013	HS201365-QCST19-124-001	Chinook	201365 2013 HS Oct	SW	2013-11-04	Y	Y	A	N	Wild	W	275	237	Y	Y	Y	Y	Y	NA	Y	Y	Y	Y	NA	NA	Y	N	NA	NA	NA	Cheakamus_Su	Cheakamus_Su	Cheakamus	NA	NA	9	9	9	NA	NA	0.96	0.04	0
B7108	1000-0033-124-B7108	1000-0033	High Seas	4-Fall	NA	2013	HS201365-QCST19-124-002	Chinook	201365 2013 HS Oct	SW	2013-11-04	Y	Y	A	N	Wild	W	215	117	Y	Y	Y	Y	Y	NA	Y	Y	Y	N	NA	NA	Y	N	NA	NA	NA	Puntledge_F	Puntledge_F	Green@Kendal_F	Big_Qualicum	L_Qualicum	7	7	50	7	7	0.39	0.19	0.15
B7109	1000-0033-124-B7109	1000-0033	High Seas	4-Fall	NA	2013	HS201365-QCST20-124-001	Chinook	201365 2013 HS Oct	SW	2013-11-04	Y	Y	A	N	Wild	W	225	138	Y	Y	Y	Y	Y	NA	Y	Y	Y	Y	NA	NA	Y	N	NA	NA	NA	Swift	Swift	McGregor	Slim_C	Tete_Jaune	1	1	1	1	1	0.27	0.17	0.11
B7110	1000-0033-124-B7110	1000-0033	High Seas	4-Fall	NA	2013	HS201365-QCST20-124-002	Chinook	201365 2013 HS Oct	SW	2013-11-04	Y	Y	A	N	Hatchery	H	301	337	Y	Y	Y	Y	Y	NA	Y	Y	Y	N	NA	NA	Y	N	NA	NA	NA	Hanford_Reach	Hanford_Reach	Deschutes-F	Lyon's_Ferry_F	Snohomish_R	55	55	55	57	50	0.61	0.27	0.05
B7111	1000-0033-124-B7111	1000-0033	High Seas	4-Fall	NA	2013	HS201365-QCST20-124-003	Chinook	201365 2013 HS Oct	SW	2013-11-04	Y	Y	A	N	Wild	W	403	731	Y	Y	Y	Y	Y	NA	Y	Y	Y	Y	NA	NA	Y	N	NA	NA	NA	Green@Kendal_F	Green@Kendal_F	Puntledge_F	Snohomish_R	Capilano	50	50	7	50	9	0.55	0.45	0
B7112	1000-0033-124-B7112	1000-0033	High Seas	4-Fall	NA	2013	HS201365-QCST21-124-001	Chinook	201365 2013 HS Oct	SW	2013-11-04	Y	Y	A	N	Wild	W	430	867	Y	Y	Y	Y	Y	NA	Y	Y	Y	N	NA	NA	Y	N	NA	NA	NA	Puntledge_F	Puntledge_F	Green@Kendal_F	Soos_Cr_H	Cowichan	7	7	50	50	7	0.51	0.44	0.04
B7114	1000-0033-124-B7114	1000-0033	High Seas	4-Fall	NA	2013	HS201365-QCST22-124-002	Chinook	201365 2013 HS Oct	SW	2013-11-05	Y	Y	A	N	Hatchery	H	232	130	Y	Y	Y	Y	Y	NA	Y	Y	Y	N	NA	NA	Y	N	NA	NA	NA	Puntledge_F	Puntledge_F	Cowichan	Quinsam	L_Qualicum	7	7	7	7	7	0.81	0.11	0.06
B7115	1000-0033-124-B7115	1000-0033	High Seas	4-Fall	NA	2013	HS201365-QCST22-124-003	Chinook	201365 2013 HS Oct	SW	2013-11-05	Y	Y	A	N	Wild	W	189	75	Y	Y	Y	Y	Y	NA	Y	Y	Y	Y	NA	NA	Y	N	NA	NA	NA	Wannock_R	Wannock_R	NA	NA	NA	10	10	NA	NA	NA	1	NA	NA
B7122	1000-0033-124-B7122	1000-0033	High Seas	4-Fall	NA	2013	HS201365-QCST23-124-002	Chinook	201365 2013 HS Oct	SW	2013-11-05	Y	Y	A	N	Wild	W	222	109	Y	Y	Y	Y	Y	NA	Y	Y	Y	N	NA	NA	Y	N	NA	NA	NA	Puntledge_F	Puntledge_F	L_Qualicum	Cowichan	Quinsam	7	7	7	7	7	0.85	0.14	0
B7123	1000-0033-124-B7123	1000-0033	High Seas	4-Fall	NA	2013	HS201365-QCST24-124-001	Chinook	201365 2013 HS Oct	SW	2013-11-05	Y	Y	A	N	Wild	W	228	139	Y	Y	Y	Y	Y	NA	Y	Y	Y	Y	NA	NA	Y	N	NA	NA	NA	Klinaklini	Klinaklini	Hirsch	Hanford_Reach	Kitimat	9	9	10	55	10	0.7	0.12	0.06
B7134	1000-0033-124-B7134	1000-0033	High Seas	4-Fall	NA	2013	HS201365-QCST26-124-001	Chinook	201365 2013 HS Oct	SW	2013-11-05	Y	Y	A	N	Wild	W	236	163	Y	Y	Y	Y	Y	NA	Y	Y	Y	N	NA	NA	Y	N	NA	NA	NA	Klinaklini	Klinaklini	NA	NA	NA	9	9	NA	NA	NA	1	0	NA
B7135	1000-0033-124-B7135	1000-0033	High Seas	4-Fall	NA	2013	HS201365-QCST26-124-002	Chinook	201365 2013 HS Oct	SW	2013-11-05	Y	Y	A	N	Wild	W	196	83	Y	Y	Y	Y	Y	NA	Y	Y	Y	Y	NA	NA	Y	N	NA	NA	NA	Klinaklini	Klinaklini	NA	NA	NA	9	9	NA	NA	NA	1	0	NA
B7137	1000-0033-124-B7137	1000-0033	High Seas	4-Fall	NA	2013	HS201365-QCST27-124-001	Chinook	201365 2013 HS Oct	SW	2013-11-05	Y	Y	A	N	Wild	W	250	179	Y	Y	Y	Y	Y	NA	Y	Y	Y	Y	NA	NA	Y	N	NA	NA	NA	Klinaklini	Klinaklini	Snohomish_R	Kilbella	Kitimat	9	9	50	10	10	0.96	0.04	0
B7138	1000-0033-124-B7138	1000-0033	High Seas	4-Fall	NA	2013	HS201365-QCST27-124-002	Chinook	201365 2013 HS Oct	SW	2013-11-05	Y	Y	A	N	Wild	W	254	205	Y	Y	Y	Y	Y	NA	Y	Y	Y	N	NA	NA	Y	N	NA	NA	NA	Klinaklini	Klinaklini	NA	NA	NA	9	9	NA	NA	NA	0.99	0.01	NA
D1971	1000-0099-124-D1971	1000-0099	Strait of Georgia	3-Summer	NA	2014	CK206	Chinook	2014 SOG Jun Jul Ricker	SW	2014-06-26	Y	Y	A	NA	Wild	NA	153	45	Y	Y	Y	Y	Y	N	Y	Y	Y	N	NA	NA	Y	NA	NA	NA	NA	N_Thom@Main	Raft_R	Clearwater	Chilko	Chilko	4	4	4	2	2	0.796	0.141	0.0586
D2549	1000-0099-124-D2549	1000-0099	Strait of Georgia	3-Summer	NA	2014	CK324	Chinook	2014 SOG Jun Jul Ricker	SW	2014-06-28	Y	Y	A	NA	Wild	NA	154	41	Y	Y	Y	Y	Y	N	Y	Y	Y	N	NA	NA	Y	NA	NA	NA	NA	Raft_R	Finn	N_Thom@Main	0	0	4	4	4	0	0	0.9759	0.0221	0.002
D2835	1000-0099-124-D2835	1000-0099	Strait of Georgia	3-Summer	NA	2014	CK-789	Chinook	2014 SOG Jun Jul Ricker	SW	2014-07-03	Y	Y	A	NA	Wild	NA	210	116	Y	Y	Y	Y	Y	N	Y	Y	Y	N	NA	NA	Y	NA	NA	NA	NA	Willow_R	Cottonwood	Bowron	Nazko	Nazko	1	2	1	1	2	0.7359	0.1003	0.0778
D2837	1000-0099-124-D2837	1000-0099	Strait of Georgia	3-Summer	NA	2014	CK-780	Chinook	2014 SOG Jun Jul Ricker	SW	2014-07-03	Y	Y	A	NA	Wild	NA	141	36	Y	Y	Y	Y	Y	N	Y	Y	Y	N	NA	NA	Y	NA	NA	NA	NA	Slim_C	Bowron	Dome	Holmes	Holmes	1	1	1	1	1	0.7375	0.202	0.0309
D2839	1000-0099-124-D2839	1000-0099	Strait of Georgia	3-Summer	NA	2014	CK-782	Chinook	2014 SOG Jun Jul Ricker	SW	2014-07-03	Y	Y	A	NA	Wild	NA	190	75	Y	Y	Y	Y	Y	N	Y	Y	Y	N	NA	NA	Y	NA	NA	NA	NA	Nicola	Coldwater	Bonaparte	0	0	6	6	6	6	0	0.8938	0.0954	0.0085
D3197	1000-0038-124-D3197	1000-0038	High Seas	3-Summer	NA	2014	HS201436-JS02-124-001	Chinook	201436 2014 HS Jul	SW	2014-07-09	Y	Y	A	N	Wild	W	217	112	Y	Y	Y	Y	Y	N	Y	Y	Y	N	NA	NA	Y	N	NA	NA	NA	Kitimat	Green@Kendal_F	Cowichan	Quinsam	Puntledge_F	10	50	7	7	7	0.9832	0.01	0.002
D3601	1000-0038-124-D3601	1000-0038	High Seas	3-Summer	NA	2014	HS201436-JS02-124-002	Chinook	201436 2014 HS Jul	SW	2014-07-09	Y	Y	A	N	Wild	W	149	38	Y	Y	Y	Y	Y	N	Y	Y	Y	N	NA	NA	Y	N	NA	NA	NA	Tete_Jaune	Holmes	Kenneth_Cr	Morkill	Torpy	1	1	1	1	1	0.4961	0.3869	0.0757
D3617	1000-0038-124-D3617	1000-0038	High Seas	3-Summer	NA	2014	HS201436-JS04-124-001	Chinook	201436 2014 HS Jul	SW	2014-07-09	Y	Y	A	N	Wild	W	144	34	Y	Y	Y	Y	Y	N	Y	Y	Y	N	NA	NA	Y	N	NA	NA	NA	Big_Qualicum	Puntledge_F	Cowichan	Nanaimo_F	Green@Kendal_F	7	7	7	7	50	0.5594	0.2358	0.1906
D3631	1000-0038-124-D3631	1000-0038	High Seas	3-Summer	NA	2014	HS201436-JS07-124-003	Chinook	201436 2014 HS Jul	SW	2014-07-09	Y	Y	A	N	Wild	W	170	52	Y	Y	Y	Y	Y	N	Y	Y	Y	N	NA	NA	Y	N	NA	NA	NA	Kitimat	U_Atnarko	Devereux	0	0	10	10	9	0	0	0.9987	0.0008	0.0005
D3645	1000-0038-124-D3645	1000-0038	High Seas	3-Summer	NA	2014	HS201436-QCST01-124-001	Chinook	201436 2014 HS Jul	SW	2014-07-10	Y	Y	A	N	Wild	W	190	81	Y	Y	Y	Y	Y	N	Y	Y	Y	N	NA	NA	Y	N	NA	NA	NA	Devereux	Kitimat	Klinaklini	Cheakamus_Su	Mamquam	9	10	9	9	9	0.6037	0.3235	0.0639
D3646	1000-0038-124-D3646	1000-0038	High Seas	3-Summer	NA	2014	HS201436-QCST01-124-002	Chinook	201436 2014 HS Jul	SW	2014-07-10	Y	Y	A	N	Wild	W	143	34	Y	Y	Y	Y	Y	N	Y	Y	Y	Y	NA	NA	Y	N	NA	NA	NA	Nazko	Westroad	Stuart	Chilako	Chilko	2	2	2	2	2	0.6053	0.1278	0.0719
D3653	1000-0038-124-D3653	1000-0038	High Seas	3-Summer	NA	2014	HS201436-QCST02-124-001	Chinook	201436 2014 HS Jul	SW	2014-07-10	Y	Y	A	N	Hatchery	H	162	57	Y	Y	Y	Y	Y	N	Y	Y	Y	N	NA	NA	Y	N	NA	NA	NA	Big_Qualicum	Puntledge_F	Green@Kendal_F	Cowichan	Quinsam	7	7	50	7	7	0.3509	0.2074	0.1382
D3660	1000-0038-124-D3660	1000-0038	High Seas	3-Summer	NA	2014	HS201436-QCST03-124-001	Chinook	201436 2014 HS Jul	SW	2014-07-10	Y	Y	A	N	Hatchery	H	334	442	Y	Y	Y	Y	Y	N	Y	Y	Y	Y	NA	NA	Y	N	NA	NA	NA	Green@Kendal_F	Kitimat	U_Atnarko	Nanaimo_F	Quinsam	50	10	10	7	7	0.907	0.0888	0.0022
D3661	1000-0038-124-D3661	1000-0038	High Seas	3-Summer	NA	2014	HS201436-QCST03-124-002	Chinook	201436 2014 HS Jul	SW	2014-07-10	Y	Y	A	N	Wild	W	168	57	Y	Y	Y	Y	Y	N	Y	Y	Y	N	NA	NA	Y	N	NA	NA	NA	Nazko	Westroad	Bridge	Nechako	L_Chilcoti	2	2	2	2	2	0.5888	0.1739	0.0799
D3667	1000-0038-124-D3667	1000-0038	High Seas	3-Summer	NA	2014	HS201436-QCST04-124-001	Chinook	201436 2014 HS Jul	SW	2014-07-10	Y	Y	A	N	Wild	W	191	86	Y	Y	Y	Y	Y	N	Y	Y	Y	N	NA	NA	Y	N	NA	NA	NA	Woss_Lake	Nimpkish	0	0	0	7	7	0	0	0	0.7	0.3	0
D4223	1000-0100-124-D4223	1000-0100	Strait of Georgia	3-Summer	NA	2014	NA	Chinook	2014 SOG Sept Ricker	SW	2014-09-28	Y	Y	C	NA	Wild	NA	248	194	Y	Y	Y	Y	Y	N	Y	Y	Y	N	NA	NA	Y	NA	NA	NA	NA	Big_Qualicum	L_Qualicum	Cowichan	Puntledge_F	Quinsam	7	7	7	7	7	0.9832	0.0146	0.0013
D4224	1000-0100-124-D4224	1000-0100	Strait of Georgia	3-Summer	NA	2014	NA	Chinook	2014 SOG Sept Ricker	SW	2014-09-28	Y	Y	C	NA	Wild	NA	166	51	Y	Y	Y	Y	Y	N	Y	Y	Y	Y	NA	NA	Y	NA	NA	NA	NA	Big_Qualicum	L_Qualicum	Puntledge_F	Cheakamus_F	NA	7	7	7	9	NA	0.9776	0.0213	0.001
D4226	1000-0100-124-D4226	1000-0100	Strait of Georgia	3-Summer	NA	2014	NA	Chinook	2014 SOG Sept Ricker	SW	2014-09-28	Y	Y	C	NA	Wild	NA	135	26	Y	Y	Y	Y	Y	N	Y	Y	Y	Y	NA	NA	Y	NA	NA	NA	NA	L_Shuswap	Little_R	South_Thom	L_Thompson	L_Adams	5	5	5	5	5	0.729	0.1831	0.0583
D4227	1000-0100-124-D4227	1000-0100	Strait of Georgia	3-Summer	NA	2014	NA	Chinook	2014 SOG Sept Ricker	SW	2014-09-28	Y	Y	C	NA	Wild	NA	155	46	Y	Y	Y	Y	Y	N	Y	Y	Y	N	NA	NA	Y	NA	NA	NA	NA	L_Thompson	L_Shuswap	Seymour@Thomp	South_Thom	Little_R	5	5	5	5	5	0.475	0.3099	0.1636
D4228	1000-0100-124-D4228	1000-0100	Strait of Georgia	3-Summer	NA	2014	NA	Chinook	2014 SOG Sept Ricker	SW	2014-09-28	Y	Y	C	NA	Wild	NA	151	40	Y	Y	Y	Y	Y	N	Y	Y	Y	Y	NA	NA	Y	NA	NA	NA	NA	Little_R	L_Thompson	South_Thom	Seymour@Thomp	L_Adams	5	5	5	5	5	0.6781	0.264	0.0553
D4229	1000-0100-124-D4229	1000-0100	Strait of Georgia	3-Summer	NA	2014	NA	Chinook	2014 SOG Sept Ricker	SW	2014-09-28	Y	Y	C	NA	Wild	NA	149	36	Y	Y	Y	Y	Y	N	Y	Y	Y	N	NA	NA	Y	NA	NA	NA	NA	Little_R	South_Thom	L_Thompson	Seymour@Thomp	L_Shuswap	5	5	5	5	5	0.9625	0.0289	0.0063
D4230	1000-0100-124-D4230	1000-0100	Strait of Georgia	3-Summer	NA	2014	NA	Chinook	2014 SOG Sept Ricker	SW	2014-09-28	Y	Y	C	NA	Wild	NA	137	30	Y	Y	Y	Y	Y	N	Y	Y	Y	Y	NA	NA	Y	NA	NA	NA	NA	L_Thompson	South_Thom	Little_R	L_Adams	NA	5	5	5	5	NA	0.7545	0.1612	0.0835
D4234	1000-0100-124-D4234	1000-0100	Strait of Georgia	3-Summer	NA	2014	NA	Chinook	2014 SOG Sept Ricker	SW	2014-09-28	Y	Y	C	NA	Wild	NA	142	31	Y	Y	Y	Y	Y	N	Y	Y	Y	Y	NA	NA	Y	NA	NA	NA	NA	L_Thompson	Little_R	L_Adams	South_Thom	L_Shus@U_Adams	5	5	5	5	5	0.5106	0.4683	0.013
D4235	1000-0100-124-D4235	1000-0100	Strait of Georgia	3-Summer	NA	2014	NA	Chinook	2014 SOG Sept Ricker	SW	2014-09-28	Y	Y	C	NA	Wild	NA	151	38	Y	Y	Y	Y	Y	N	Y	Y	Y	N	NA	NA	Y	NA	NA	NA	NA	L_Shuswap	South_Thom	Little_R	M_Shuswap	Bessette	5	5	5	5	5	0.9498	0.0235	0.0192
D4236	1000-0100-124-D4236	1000-0100	Strait of Georgia	3-Summer	NA	2014	NA	Chinook	2014 SOG Sept Ricker	SW	2014-09-28	Y	Y	C	NA	Wild	NA	133	29	Y	Y	Y	Y	Y	N	Y	Y	Y	Y	NA	NA	Y	NA	NA	NA	NA	L_Shuswap	South_Thom	Little_R	L_Adams	L_Thompson	5	5	5	5	5	0.6989	0.2312	0.0616
D4237	1000-0100-124-D4237	1000-0100	Strait of Georgia	3-Summer	NA	2014	NA	Chinook	2014 SOG Sept Ricker	SW	2014-09-28	Y	Y	C	NA	Wild	NA	148	35	Y	Y	Y	Y	Y	N	Y	Y	Y	N	NA	NA	Y	NA	NA	NA	NA	L_Thompson	South_Thom	Little_R	L_Shuswap	L_Adams	5	5	5	5	5	0.5227	0.4315	0.0195
D4238	1000-0100-124-D4238	1000-0100	Strait of Georgia	3-Summer	NA	2014	NA	Chinook	2014 SOG Sept Ricker	SW	2014-09-28	Y	Y	C	NA	Wild	NA	138	33	Y	Y	Y	Y	Y	N	Y	Y	Y	Y	NA	NA	Y	NA	NA	NA	NA	South_Thom	L_Thompson	Little_R	NA	NA	5	5	5	NA	NA	0.6266	0.3606	0.0128
D4240	1000-0100-124-D4240	1000-0100	Strait of Georgia	3-Summer	NA	2014	NA	Chinook	2014 SOG Sept Ricker	SW	2014-09-28	Y	Y	C	NA	Wild	NA	141	29	Y	Y	Y	Y	Y	N	Y	Y	Y	Y	NA	NA	Y	NA	NA	NA	NA	Little_R	South_Thom	L_Shuswap	L_Thompson	Eagle_R	5	5	5	5	5	0.8405	0.137	0.0163
D4241	1000-0100-124-D4241	1000-0100	Strait of Georgia	3-Summer	NA	2014	NA	Chinook	2014 SOG Sept Ricker	SW	2014-09-28	Y	Y	C	NA	Wild	NA	161	50	Y	Y	Y	Y	Y	N	Y	Y	Y	N	NA	NA	Y	NA	NA	NA	NA	Little_R	L_Thompson	Seymour@Thomp	South_Thom	L_Shuswap	5	5	5	5	5	0.3115	0.2136	0.2031
D4242	1000-0100-124-D4242	1000-0100	Strait of Georgia	3-Summer	NA	2014	NA	Chinook	2014 SOG Sept Ricker	SW	2014-09-28	Y	Y	C	NA	Wild	NA	138	29	Y	Y	Y	Y	Y	N	Y	Y	Y	Y	NA	NA	Y	NA	NA	NA	NA	Little_R	South_Thom	L_Thompson	Seymour@Thomp	L_Shuswap	5	5	5	5	5	0.3923	0.2738	0.1703
D4244	1000-0100-124-D4244	1000-0100	Strait of Georgia	3-Summer	NA	2014	NA	Chinook	2014 SOG Sept Ricker	SW	2014-09-28	Y	Y	C	NA	Wild	NA	150	41	Y	Y	Y	Y	Y	N	Y	Y	Y	Y	NA	NA	Y	NA	NA	NA	NA	South_Thom	L_Thompson	Little_R	Seymour@Thomp	L_Shuswap	5	5	5	5	5	0.6629	0.2002	0.0693
D4250	1000-0100-124-D4250	1000-0100	Strait of Georgia	3-Summer	NA	2014	NA	Chinook	2014 SOG Sept Ricker	SW	2014-09-28	Y	Y	C	NA	Wild	NA	149	37	Y	Y	Y	Y	Y	N	Y	Y	Y	Y	NA	NA	Y	NA	NA	NA	NA	L_Shuswap	Little_R	South_Thom	Seymour@Thomp	L_Shus@U_Adams	5	5	5	5	5	0.4789	0.2763	0.196
D4251	1000-0100-124-D4251	1000-0100	Strait of Georgia	3-Summer	NA	2014	NA	Chinook	2014 SOG Sept Ricker	SW	2014-09-28	Y	Y	C	NA	Wild	NA	145	34	Y	Y	Y	Y	Y	N	Y	Y	Y	N	NA	NA	Y	NA	NA	NA	NA	South_Thom	Little_R	L_Thompson	L_Adams	Nechako	5	5	5	5	2	0.9365	0.0502	0.0114
D4252	1000-0100-124-D4252	1000-0100	Strait of Georgia	3-Summer	NA	2014	NA	Chinook	2014 SOG Sept Ricker	SW	2014-09-28	Y	Y	C	NA	Wild	NA	149	35	Y	Y	Y	Y	Y	N	Y	Y	Y	Y	NA	NA	Y	NA	NA	NA	NA	L_Shuswap	Little_R	South_Thom	NA	NA	5	5	5	NA	NA	0.9905	0.0065	0.003
D4274	1000-0100-124-D4274	1000-0100	Strait of Georgia	3-Summer	NA	2014	NA	Chinook	2014 SOG Sept Ricker	SW	2014-09-29	Y	Y	C	NA	Wild	NA	174	59	Y	Y	Y	Y	Y	N	Y	Y	Y	Y	NA	NA	Y	NA	NA	NA	NA	L_Shuswap	Eagle_R	Little_R	Seymour@Thomp	South_Thom	5	5	5	5	5	0.91	0.0642	0.0172
D4277	1000-0100-124-D4277	1000-0100	Strait of Georgia	3-Summer	NA	2014	NA	Chinook	2014 SOG Sept Ricker	SW	2014-09-29	Y	Y	C	NA	Wild	NA	153	37	Y	Y	Y	Y	Y	N	Y	Y	Y	N	NA	NA	Y	NA	NA	NA	NA	L_Shuswap	Little_R	L_Shus@U_Adams	L_Thompson	South_Thom	5	5	5	5	5	0.6561	0.2539	0.0503
D4278	1000-0100-124-D4278	1000-0100	Strait of Georgia	3-Summer	NA	2014	NA	Chinook	2014 SOG Sept Ricker	SW	2014-09-29	Y	Y	C	NA	Wild	NA	147	38	Y	Y	Y	Y	Y	N	Y	Y	Y	Y	NA	NA	Y	NA	NA	NA	NA	L_Thompson	Little_R	South_Thom	L_Shus@U_Adams	L_Shuswap	5	5	5	5	5	0.4914	0.2723	0.2118
D4381	1000-0100-124-D4381	1000-0100	Strait of Georgia	4-Fall	NA	2014	NA	Chinook	2014 SOG Sept Ricker	SW	2014-10-01	Y	Y	A	NA	Wild	NA	172	51	Y	Y	Y	Y	Y	N	Y	Y	N	N	NA	NA	Y	NA	NA	NA	NA	Chilliwack_F	Harrison	0	0	0	3	3	0	0	0	0.9727	0.0273	0
D4383	1000-0100-124-D4383	1000-0100	Strait of Georgia	4-Fall	NA	2014	NA	Chinook	2014 SOG Sept Ricker	SW	2014-10-01	Y	Y	A	NA	Wild	NA	235	155	Y	Y	Y	Y	Y	N	Y	Y	N	N	NA	NA	Y	NA	NA	NA	NA	N_Thom@Main	Clearwater	Taseko	Chilko	Chilko	4	4	2	4	2	0.8567	0.1392	0.0019
D4385	1000-0100-124-D4385	1000-0100	Strait of Georgia	4-Fall	NA	2014	NA	Chinook	2014 SOG Sept Ricker	SW	2014-10-01	Y	Y	A	NA	Wild	NA	143	33	Y	Y	Y	Y	Y	N	Y	Y	Y	N	NA	NA	Y	NA	NA	NA	NA	South_Thom	Little_R	L_Thompson	L_Shuswap	L_Shuswap	5	5	5	2	5	0.5787	0.3606	0.0603
D4509	1000-0100-124-D4509	1000-0100	Strait of Georgia	4-Fall	NA	2014	NA	Chinook	2014 SOG Sept Ricker	SW	2014-10-02	Y	Y	A	NA	Wild	NA	162	47	Y	Y	Y	Y	Y	N	Y	Y	Y	N	NA	NA	Y	NA	NA	NA	NA	South_Thom	Little_R	L_Thompson	L_Adams	L_Adams	5	5	5	55	5	0.681	0.2631	0.0544
D4511	1000-0100-124-D4511	1000-0100	Strait of Georgia	4-Fall	NA	2014	NA	Chinook	2014 SOG Sept Ricker	SW	2014-10-02	Y	Y	A	NA	Wild	NA	204	95	Y	Y	Y	Y	Y	N	Y	Y	Y	N	NA	NA	Y	NA	NA	NA	NA	Clearwater	N_Thom@Main	Lemieux_Cr	Finn	Finn	4	4	4	4	4	0.8511	0.1189	0.0262
D5321	1000-0041-124-D5321	1000-0041	High Seas	4-Fall	NA	2014	HS201466-JS01-124-001	Chinook	201466 2014 HS Oct	SW	2014-10-09	Y	Y	B	N	Wild	W	NA	NA	Y	Y	Y	Y	Y	N	Y	Y	Y	N	NA	NA	Y	N	NA	NA	NA	Little	Bessette	L_Thompson	Westroad	Fontoniko	5	5	5	2	1	0.9887	0.0068	0.001
D5322	1000-0041-124-D5322	1000-0041	High Seas	4-Fall	NA	2014	HS201466-JS01-124-002	Chinook	201466 2014 HS Oct	SW	2014-10-09	Y	Y	B	N	Wild	W	143	30	Y	Y	Y	Y	Y	N	Y	Y	Y	Y	NA	NA	Y	N	NA	NA	NA	Little	L_Thompson	L_Adams	South_Thom	0	5	5	5	5	0	0.7664	0.2321	0.0014
D5324	1000-0041-124-D5324	1000-0041	High Seas	4-Fall	NA	2014	HS201466-JS02-124-002	Chinook	201466 2014 HS Oct	SW	2014-10-09	Y	Y	B	N	Wild	W	139	28	Y	Y	Y	Y	Y	N	Y	Y	Y	Y	NA	NA	Y	N	NA	NA	NA	Little	Klinaklini	Tete_Jaune	L_Thompson	Kilbella	5	9	1	5	10	0.9996	0.0001	0.0001
D5326	1000-0041-124-D5326	1000-0041	High Seas	4-Fall	NA	2014	HS201466-JS02-124-004	Chinook	201466 2014 HS Oct	SW	2014-10-09	Y	Y	B	N	Wild	W	142	30	Y	Y	Y	Y	Y	N	Y	Y	Y	Y	NA	NA	Y	N	NA	NA	NA	Little	L_Thompson	L_Adams	0	0	5	5	5	0	0	0.988	0.0107	0.0013
D5327	1000-0041-124-D5327	1000-0041	High Seas	4-Fall	NA	2014	HS201466-JS02-124-005	Chinook	201466 2014 HS Oct	SW	2014-10-09	Y	Y	B	N	Wild	W	212	121	Y	Y	Y	Y	Y	N	Y	Y	Y	N	NA	NA	Y	N	NA	NA	NA	Puntledge_Su	Nanaimo_F	Big_Qualicum	Puntledge_F	Cowichan	7	7	7	7	7	0.9208	0.0301	0.028
D5328	1000-0041-124-D5328	1000-0041	High Seas	4-Fall	NA	2014	HS201466-JS02-124-006	Chinook	201466 2014 HS Oct	SW	2014-10-09	Y	Y	B	N	Wild	W	130	23	Y	Y	Y	Y	Y	N	Y	Y	Y	Y	NA	NA	Y	N	NA	NA	NA	Little	L_Thompson	U_Atnarko	Kilbella	Phillips	5	5	10	10	9	0.8856	0.0494	0.039
D5334	1000-0041-124-D5334	1000-0041	High Seas	4-Fall	NA	2014	HS201466-JS04-124-001	Chinook	201466 2014 HS Oct	SW	2014-10-09	Y	Y	B	N	Hatchery	H	188	70	Y	Y	Y	Y	Y	N	Y	Y	Y	Y	NA	NA	Y	N	NA	NA	NA	Big_Qualicum	Puntledge_F	Cowichan	Robertson	Green@Kendal_F	7	7	7	8	50	0.5691	0.408	0.012
D5335	1000-0041-124-D5335	1000-0041	High Seas	4-Fall	NA	2014	HS201466-JS04-124-002	Chinook	201466 2014 HS Oct	SW	2014-10-09	Y	Y	B	N	Wild	W	139	28	Y	Y	Y	Y	Y	N	Y	Y	Y	N	NA	NA	Y	N	NA	NA	NA	Little	Kitimat	Woss_Lake	Neechanze	U_Atnarko	5	10	7	10	10	0.6184	0.2195	0.0397
D5391	1000-0041-124-D5391	1000-0041	High Seas	4-Fall	NA	2014	HS201466-QCST12-124-001	Chinook	201466 2014 HS Oct	SW	2014-10-11	Y	Y	B	N	Wild	W	235	166	Y	Y	Y	Y	Y	N	Y	Y	Y	N	NA	NA	Y	N	NA	NA	NA	Nechako	Stuart	Westroad	Nazko	Kuzkwa_Cr	2	2	2	2	2	0.2738	0.2362	0.1337
D5394	1000-0041-124-D5394	1000-0041	High Seas	4-Fall	NA	2014	HS201466-QCST14-124-001	Chinook	201466 2014 HS Oct	SW	2014-10-11	Y	Y	B	N	Hatchery	H	272	258	Y	Y	Y	Y	Y	N	Y	Y	Y	Y	NA	NA	Y	N	NA	NA	NA	Nicola	U_Coldwat_SP	Coldwater	Spius	Bonaparte	6	6	6	6	6	0.5219	0.2907	0.0857
D5395	1000-0041-124-D5395	1000-0041	High Seas	4-Fall	NA	2014	HS201466-QCST14-124-002	Chinook	201466 2014 HS Oct	SW	2014-10-11	Y	Y	B	N	Hatchery	H	207	107	Y	Y	Y	Y	Y	N	Y	Y	Y	N	NA	NA	Y	N	NA	NA	NA	Woss_Lake	Nimpkish	Quinsam	L_Qualicum	0	7	7	7	7	0	0.6547	0.2488	0.0964
D5396	1000-0041-124-D5396	1000-0041	High Seas	4-Fall	NA	2014	HS201466-QCST14-124-003	Chinook	201466 2014 HS Oct	SW	2014-10-11	Y	Y	B	N	Wild	W	215	123	Y	Y	Y	Y	Y	N	Y	Y	Y	Y	NA	NA	Y	N	NA	NA	NA	Salmon@PG	Slim_C	Nechako	Morkill	Fontoniko	1	1	2	1	1	0.7755	0.1395	0.0347
[truncated: 45 more columns]

## Sheet: assay_info
abbrev	Symbol	Gene	Functionality	Design source	Gene Panel?	ALB_function	NEW_function
ACTB_MGL_F1	ACTB_v1	100136352	Beta actin	KJ	AA-smolt-Upregulated	smoltification	growth
UBE2Q2_ch26_F1065	UBE2Q2_26	Ubiquitin-conjugating enzyme E2 Q2	UBE2Q2	AH-thermal stress-Downregulated	AA-thermal stress-Downregulated	thermal stress	growth
C1Qc-F3	C1Qc	C1Qc	complement	TM-Sasa parr/smolt	smoltification	smoltification	immune-adaptive
CD4_onmy_F	CD4		cell receptor	Raida etal 2011		immune response	immune-adaptive
CD83_sasa_F	CD83_sasa		Complement	Strandskog et al. 2011		immune response	immune-adaptive
CD8a_onmy_F	CD8a_onmy	CD8alpha		KJ		immune response	immune-adaptive
IgMs_onmy_F	IgMs_onmy	IgM (sec.) AB044939	immunity	Raida et al 2011		immune response	immune-adaptive
IgT_sasa_F	IgT_sasa	Immunoglobulin tau	Adaptive Humoral Immunity	Tadiso et al. 2011		immune response	immune-adaptive
IL-15_onmy_F	IL.15_onmy	IL-15	interleukin	Raida etal 2011		immune response	immune-adaptive
MHCI_sasa1_F	MHC1.sasa1	MHC I	0	Ingerslev et al. 2009	IPN Response	immune response	immune-adaptive
MHCII-B_onmy_F	MHCII.B_onmy	MHCII b chain	0	Raida etal 2011		immune response	immune-adaptive
TCRa_sasa2_F	TCRa_sasa2	TCR-alpha		Ingerslev et al. 2009	IPN Response	immune response	immune-adaptive
TCRb_onmy_F	TCRb_onmy	TcR B chain		Raida etal 2011		immune response	immune-adaptive
TNF_onts_F	TNF_onts	tumor necrosis factor		Ching et al 2010	MRS	mortality related signature	immune-adaptive
C3_onmy_F	C3_onmy	complement factor C3	Complement	Raida and Buchmann 2009	Yersinia ruckeri responsive	immune response	immune-innate
hep_onmy_F	hep_onmy	hepcidin	acute phase protein	Raida and Buchmann 2009		immune response	immune-innate
IFNa_sasa2_F	IFNa_sasa2	IFN-alpha	0	Ingerslev et al. 2009	IPN Response	immune response	immune-innate
IL-11_onmy_F	IL.11_onmy	IL-11	interleukin	Raida etal 2011		immune response	immune-innate
IL-17D_onmy_F	IL.17D_onmy	IL-17D NM 001124399	pro-inflammatory	Raida et al 2011		immune response	immune-innate
IL-1B_sa-om_F	IL.1B_sa-om	IL-1b	0	Ingerslev et al. 2009	IPN Response	immune response	immune-innate
IL-8_onmy2_F	IL.8_onmy2	IL-8	apoptosis; induced by TNF-alpha	Ingerslev et al 2010 RBT	apoptosis; induced by TNF-alpha	immune response	immune-innate
MMP13_sasa_F	MMP13_sasa	Matrix metalloproteinase-13	Chronic inflammatory	Tadiso et al. 2011		immune response	immune-innate
MMP25	MMP25	Matrix metalloproteinase-25 precursor	MRS	TM-fate multitissue	MRS	immune response	immune-innate
PCBL_onmy_F	PCBL_onmy	precerebellin	acute phase protein	Raida and Buchmann 2009		immune response	immune-innate
SAA_onmy_F	SAA_onmy	Serum amyloid protein a (SAA)	acute phase protein	Raida and Buchmann 2009		immune response	immune-innate
TF_onmy_F	TF_onmy	transferrin	acute phase protein	Raida and Buchmann 2009		immune response	immune-innate
ALDa Chr 3 F1546	ALDOA	Fructose-bisphosphate aldolase A1	ALDA1	AH-thermal stress-Upregulated	AA-thermal stress-Upregulated	thermal stress	metabolism
COX6B1_ch19_F505	COX6B1_19	Cytochrome C oxidase (CytC eM,aS)	COX6B1	AH-thermal stress-Upregulated	AA-thermal stress-Upregulated	thermal stress	metabolism
glut2 Ch17 F853	glut2	Solute carrier family 2, facilitated glucose transporter member 1	glut2a	AH-thermal stress-Upregulated	AA-thermal stress-Upregulated	thermal stress	metabolism
IDH3B_ch12_F1981	IDH3B_12_v2	Isocitrate dehydrogenase [NAD] subunit beta, mitochondrial precursor	IDH3B	AH-thermal stress-Downregulated	AA-thermal stress-Downregulated	thermal stress	metabolism
LDHba ch10 F1726	Ldhb	L-lactate dehydrogenase B-A chain-like	LDHa	AH-thermal stress-Upregulated	AA-thermal stress-Upregulated	thermal stress	metabolism
MPDU1_Ch7_F600	MPDU1_7	Mannose-P-dolichol utilization defect 1 protein	MPDU1	AH-thermal stress-Downregulated	AA-thermal stress-Downregulated	thermal stress	metabolism
PgK Ch4 F1465	PgK3_v1	Phosphoglycerate kinase	PgK	AH-thermal stress-Upregulated	AA-thermal stress-Upregulated	thermal stress	metabolism
COMMD7_sa_F2	COMMD7	COMM domain containing protein 7.	#N/A	JW-fate-gill	MRS	mortality related signature	mortality related signature
FYB_onts_F6	FYB	FYN-T-binding protein	#N/A	JW-fate-gill	MRS	mortality related signature	mortality related signature
HTA_sa_F2	HTA	HIV-1 Tat interactive protein	#N/A	JW-fate-gill	MRS	mortality related signature	mortality related signature
IRF-redo4_F	IRF1	Oncorhynchus mykiss interferon regulatory factor 1 (IRF-1) gene, promoter region and partial sequence	0	TM-fate multitissue	MRS	mortality related signature	mortality related signature
JUN-F3	JUN	7_4_4_6_Transcription factor AP-1	response to methylmercury, response to cadmium ion	TM-fate multitissue	MRS	mortality related signature	mortality related signature
KRT8_seq_F1	KRT8	Cyclokeratin-8	#N/A	JW-fate-gill	MRS	mortality related signature	mortality related signature
PRAS-ON-rF1	PRAS	Oncorhynchus mykiss G-protein (P-ras) mRNA, complete cds	MRS	TM-fate multitissue	MRS	mortality related signature	mortality related signature
RPL31_MGL_F1	RPL31_v1	106582252	60S ribosomal protein L31	KJ	AA-smolt-Upregulated	smoltification	mortality related signature
RPL6_sa_F2	RPL6	Neoplasm-related protein C140	#N/A	JW-fate-gill	MRS	mortality related signature	mortality related signature
Scg_F	SCG	Secretogranin2	MRS	TM-fate multitissue	MRS	mortality related signature	mortality related signature
STAT1-OM_1F	STAT1	Signal transducer and activator of transcription 1-alpha/beta	regulation of progression through cell cycle, transcription from RNA polymerase II promoter, caspase activation, I-kappaB kinase/NF-kappaB cascade, tyrosine phosphorylation of STAT protein, STAT protein nuclear translocation	TM-fate multitissue	MRS	mortality related signature	mortality related signature
CA4_MGL_F1	CA4_v1	106569487	Carbonic anhydrase 4	KJ	AA-smolt-Upregulated	smoltification	osmoregulation
CCL4_MGL_F1	CCL4_v1	106585882	CC chemokine 4	KJ	AA-smolt-Downregulated	smoltification	osmoregulation
CFTR-I_MGL_F1	CFTR.I_v1	100136364	Cystic fibrosis transmembrane conductance regulator I	KJ	AA-smolt-upregulated	smoltification	osmoregulation
ef2_F2	EF.2_14	Elongation factor 2	protein biosynthesis	AA thermal stress		thermal stress	osmoregulation
HBA_MGL_F1	HBA_v1	106601077	Hemoglobin subunit ?	KJ	AA-smolt-Upregulated	smoltification	osmoregulation
NKA_a1c_sasa_F	NKAA1C	NKA ?-1c		Stefansson et al. (2007) Aquaculture 273: 235-245		osmoregulation	osmoregulation
NKA_a3_sasa_F	NKA_a3_sasa	NKA ?-3		Stefansson et al. (2007) Aquaculture 273: 235-245		osmoregulation	osmoregulation
NKA_b1_sasa_F	NKA_b1_sasa	NKA ?1	0	Stefansson et al. (2007) Aquaculture 273: 235-245		osmoregulation	osmoregulation
NKAa1-b_MGL_F2	NKAa1.b_v2	100136390	Na/K ATPase ?-1b (saltwater)	KJ	AA-smolt-Upregulated	osmoregulation	osmoregulation
park7_ch22_F563	park7_22	Protein DJ-1	park7	AH-thermal stress-Upregulated	AA-thermal stress-Upregulated	thermal stress	osmoregulation
HIF1A chr20 F865	HIF1A_7	Hypoxia inducible factor 1 alpha	HIF1A	AH-thermal stress-Upregulated	AA-thermal stress-Upregulated	thermal stress	thermal stress
HIF1A ch1 F2641	HIF1A_3_v2	Hypoxia-inducible factor 1-alpha	HIF1A	AH-thermal stress-Upregulated	AA-thermal stress-Upregulated	thermal stress	thermal stress
HIF1A ch11 F1740	HIF1A_6	hypoxia-inducible factor 1-alpha-like	HIF1A-like	AH-thermal stress-Upregulated	AA-thermal stress-Upregulated	thermal stress	thermal stress
HSC70-F4	HSC70	Heat shock cognate 70kDa protein	molecular chaperone involved in the folding of damaged proteins	TM-T.Evans Gill05		thermal stress	thermal stress
hsp90a_chr15_F2129	HSP90ab1_15_v1	Heat shock protein 90 alpha	HSP90AA1	AH-thermal stress-Upregulated	AA-thermal stress-Upregulated	thermal stress	thermal stress
HSP90ab1_Ch15_F2645	hsp90a_15_v2	Heat shock protein 90 beta	hsp90ab1	AH-thermal stress-Upregulated	AA-thermal stress-Upregulated	thermal stress	thermal stress
HSP90alike_ch6_F2220	HSP90alike_6	Heat shock proteina 90 alpha like	HSP90alike	AH-thermal stress-Upregulated	AA-thermal stress-Upregulated	thermal stress	thermal stress
Map3k14_Ch3_F2587	Map3k14_3	Mitogen-activated protein kinase kinase kinase 14	Map3k14	AH-thermal stress-Upregulated	AA-thermal stress-Upregulated	thermal stress	thermal stress
PDIA4 _ch19_F1347	PDIA4_19_v1	Protein disulfide-isomerase A4 precursor	PDIA4	AH-thermal stress-Upregulated	AA-thermal stress-Upregulated	thermal stress	thermal stress
sepw1_ch11_F237	sepw1_11_v1	Selenoprotein W	sepw1	AH-thermal stress-Upregulated	AA-thermal stress-Upregulated	thermal stress	thermal stress
SERPINH1 _Ch20_F595	SERPIN_20_v1	Serpin H1 precursor (HSP47)	SERPIN	AH-thermal stress-Upregulated	AA-thermal stress-Upregulated	thermal stress	thermal stress
SERPINH1_Ch9_F540	SERPIN_9	Serpin H1 precursor (HSP47)	SERPIN	AH-thermal stress-Upregulated	AA-thermal stress-Upregulated	thermal stress	thermal stress
52RO_MGL_F3	52Ro_MGL_3	52 kDa Ro protein-2 - 52Ro	0	Krasnov_TM	VDD	viral disease development	viral disease development
CA054694_MGL_F1	CA054694_MGL_1	45217 pfam05316, VAR1, Mitochondrial ribosomal protein (VAR1). This family consists of the yeast mitochondrial ribosomal proteins VAR1. Mitochondria possess their own ribosomes responsible for the synthesis of a small number of proteins encoded by the ...		CPS302 design_SL	VDD	viral disease development	viral disease development
CD9_MGL_F2	CD9_MGL_2	CD9 antigen		CPS302 design_TM	VDD	viral disease development	viral disease development
DEXH_MGL_F1	DEXH_MGL_1	ATP-dependent RNA helicase	0	Krasnov_TM	VDD	viral disease development	viral disease development
GAL3_MGL_F2	GAL3_MGL_2	Galectin-3-binding protein precursor		CPS302 design_TM	VDD	viral disease development	viral disease development
HERC6_F1	HERC6_1	Probable E3 ubiquitin-protein ligase HERC6		CPS302 design_SL	VDD	viral disease development	viral disease development
IFI44A_MGL_F2	IFI44a_MGL_2	IFN-induced protein 44-1	0	Krasnov_TM	VDD	viral disease development	viral disease development
IFIT5_MGL_F2	IFIT5_MGL_2	Interferon-induced protein with tetratricopeptide repeats 5		CPS302 design_SL	VDD	viral disease development	viral disease development
Mx_onts_F	Mx_onts	Mx	cytokine activated effector protein	Eder et al. 2008	VDD	viral disease development	viral disease development
NFX_MGL_F2	NFX_MGL_2	Zinc finger NFX1-type	0	Krasnov_TM	VDD	viral disease development	viral disease development
RSAD_MGB2	RSAD_MGB2	Radical S-adenosyl methionine domaine-containing 2	0	TM designs from Krasnov et al., Mol Immun 49(2011)163-174 viral response genes	VDD	viral disease development	viral disease development
SRK2_MGB3	SRK2_MGB3	SRK2 tyrosine kinase	0	TM designs from Krasnov et al., Mol Immun 49(2011)163-174 viral response genes	VDD	viral disease development	viral disease development
VHSV-P10_MGL_F2	VHSV.P10_MGL_2	Oncorhynchus mykiss VHSV-induced protein-10 mRNA, complete cds		CPS302 design_TM	VDD	viral disease development	viral disease development

## Sheet: gill_gene_exp
1_ALL_SPECIMENS_Updated.Fish #	1_ALL_SPECIMENS_Updated.UNIQUE ID	New AQ #	Program	Season (calc)	Julian	Year (calc)	Alternate #	1_ALL_SPECIMENS_Updated.Species	Trip	(SW/FW/B) Saltwater/Freshwater, Brackish	Catch Date	Histology (Y/N)	Blood Taken? (Y/N)	Blood Found? (box number)	Hatchery Collected(Y/N)	Hatchery/Wild (calc)	H/W	Fork Length (mm)	Total Fish Mass (g)	Histo - Muscle	Histo - Gill	Histo - Spleen	Histo - Liver	Histo - Heart	Histo - Head Kidney	Histo - Post Kidney	Histo - Pyloric Cecae	Histo - Eye	Histo - Brain	Blood - Used?	Blood - Comments	Blood - Whole Blood, spun down	Blood - Plasma (Y/N)	Blood - plasma (vials)	Blood - RBCs? (y/n)	Blood - % Haematocrit	Stock 1	Stock 2	Stock 3	Stock 4	Stock 5	Region 1	Region 2	Region 3	Region 4	Region 5	Prob 1	Prob 2	Prob 3
B0784	1000-0094-124-B0784	1000-0094	Strait of Georgia	3-Summer	258	2012	NA	Chinook	2012 SOG Sep 2012-04	SW	2012-09-14	Y	Y	C	NA	Wild	NA	174	63	NA	NA	NA	NA	NA	NA	NA	NA	NA	NA	NA	NA	NA	NA	NA	NA	NA	Harrison	Chilliwac@Stav	Chilliwack_F	NA	NA	3	3	3	NA	NA	0.7698	0.1396	0.0906
B0785	1000-0094-124-B0785	1000-0094	Strait of Georgia	3-Summer	258	2012	NA	Chinook	2012 SOG Sep 2012-04	SW	2012-09-14	Y	Y	C	NA	Wild	NA	114	15	NA	NA	NA	NA	NA	NA	NA	NA	NA	NA	NA	NA	NA	NA	NA	NA	NA	L_Shuswap	South_Thom	N_Thom@Main	Little	L_Adams	5	5	4	5	5	0.3384	0.3134	0.1382
B0790	1000-0094-124-B0790	1000-0094	Strait of Georgia	3-Summer	258	2012	NA	Chinook	2012 SOG Sep 2012-04	SW	2012-09-14	Y	Y	C	NA	Wild	NA	206	96	NA	NA	NA	NA	NA	NA	NA	NA	NA	NA	NA	NA	NA	NA	NA	NA	NA	Big_Qualicum	Cowichan	Nanaimo_F	L_Qualicum	Puntledge_F	7	7	7	7	7	0.5357	0.446	0.0064
B0791	1000-0094-124-B0791	1000-0094	Strait of Georgia	3-Summer	258	2012	NA	Chinook	2012 SOG Sep 2012-04	SW	2012-09-14	Y	Y	C	NA	Wild	NA	131	20	NA	NA	NA	NA	NA	NA	NA	NA	NA	NA	NA	NA	NA	NA	NA	NA	NA	L_Shuswap	Bessette	Little	South_Thom	L_Adams	5	5	5	5	5	0.9891	0.0054	0.0028
B0798	1000-0094-124-B0798	1000-0094	Strait of Georgia	3-Summer	258	2012	NA	Chinook	2012 SOG Sep 2012-04	SW	2012-09-14	Y	Y	C	NA	Wild	NA	168	58	NA	NA	NA	NA	NA	NA	NA	NA	NA	NA	NA	NA	NA	NA	NA	NA	NA	Harrison	Chilliwack_F	Chilliwac@Stav	NA	NA	3	3	3	NA	NA	0.7806	0.2138	0.0056
B0809	1000-0094-124-B0809	1000-0094	Strait of Georgia	3-Summer	258	2012	NA	Chinook	2012 SOG Sep 2012-04	SW	2012-09-14	Y	Y	NA	NA	Wild	NA	138	31	NA	NA	NA	NA	NA	NA	NA	NA	NA	NA	NA	NA	NA	NA	NA	NA	NA	Big_Qualicum	Puntledge_F	Cowichan	Nanaimo_F	L_Qualicum	7	7	7	7	7	0.6934	0.2744	0.0314
B0826	1000-0094-124-B0826	1000-0094	Strait of Georgia	3-Summer	259	2012	NA	Chinook	2012 SOG Sep 2012-04	SW	2012-09-15	Y	Y	C	NA	Wild	NA	137	29	NA	NA	NA	NA	NA	NA	NA	NA	NA	NA	NA	NA	NA	NA	NA	NA	NA	L_Shuswap	Bessette	M_Shuswap	NA	NA	5	5	5	NA	NA	0.9613	0.0382	0.0005
B0840	1000-0094-124-B0840	1000-0094	Strait of Georgia	3-Summer	259	2012	NA	Chinook	2012 SOG Sep 2012-04	SW	2012-09-15	Y	Y	C	NA	Wild	NA	124	20	NA	NA	NA	NA	NA	NA	NA	NA	NA	NA	NA	NA	NA	NA	NA	NA	NA	South_Thom	Little	L_Thompson	L_Adams	Shakes_Cr	5	5	5	5	18	0.8655	0.0969	0.0326
B0844	1000-0094-124-B0844	1000-0094	Strait of Georgia	3-Summer	259	2012	NA	Chinook	2012 SOG Sep 2012-04	SW	2012-09-15	Y	Y	C	NA	Wild	NA	144	31	NA	NA	NA	NA	NA	NA	NA	NA	NA	NA	NA	NA	NA	NA	NA	NA	NA	South_Thom	L_Shuswap	Little	Bessette	Duteau_Cr	5	5	5	5	5	0.8765	0.058	0.045
B0845	1000-0094-124-B0845	1000-0094	Strait of Georgia	3-Summer	259	2012	NA	Chinook	2012 SOG Sep 2012-04	SW	2012-09-15	Y	Y	C	NA	Wild	NA	125	22	NA	NA	NA	NA	NA	NA	NA	NA	NA	NA	NA	NA	NA	NA	NA	NA	NA	South_Thom	Little	L_Shuswap	L_Adams	L_Thompson	5	5	5	5	5	0.7537	0.1977	0.0335
B0846	1000-0094-124-B0846	1000-0094	Strait of Georgia	3-Summer	259	2012	NA	Chinook	2012 SOG Sep 2012-04	SW	2012-09-15	Y	Y	C	NA	Wild	NA	129	24	NA	NA	NA	NA	NA	NA	NA	NA	NA	NA	NA	NA	NA	NA	NA	NA	NA	South_Thom	Little	L_Thompson	L_Adams	NA	5	5	5	5	NA	0.9068	0.0565	0.0313
B0863	1000-0094-124-B0863	1000-0094	Strait of Georgia	3-Summer	260	2012	NA	Chinook	2012 SOG Sep 2012-04	SW	2012-09-16	Y	Y	C	NA	Wild	NA	246	179	NA	NA	NA	NA	NA	NA	NA	NA	NA	NA	NA	NA	NA	NA	NA	NA	NA	U_Coldwat_SP	Deadman	Spius	Coldwater	Bonaparte	6	6	6	6	6	0.2885	0.2099	0.1879
B0910	1000-0094-124-B0910	1000-0094	Strait of Georgia	3-Summer	261	2012	NA	Chinook	2012 SOG Sep 2012-04	SW	2012-09-17	Y	Y	C	NA	Wild	NA	138	27	NA	NA	NA	NA	NA	NA	NA	NA	NA	NA	NA	NA	NA	NA	NA	NA	NA	Little	L_Shuswap	South_Thom	L_Thompson	L_Adams	5	5	5	5	5	0.784	0.1377	0.0398
B0922	1000-0094-124-B0922	1000-0094	Strait of Georgia	3-Summer	261	2012	NA	Chinook	2012 SOG Sep 2012-04	SW	2012-09-17	Y	Y	NA	NA	Wild	NA	147	35	NA	NA	NA	NA	NA	NA	NA	NA	NA	NA	NA	NA	NA	NA	NA	NA	NA	Maria_Slough	South_Thom	Little	NA	NA	13	5	5	NA	NA	0.9842	0.0089	0.0069
B0969	1000-0094-124-B0969	1000-0094	Strait of Georgia	3-Summer	262	2012	NA	Chinook	2012 SOG Sep 2012-04	SW	2012-09-18	Y	Y	C	NA	Wild	NA	118	15	NA	NA	NA	NA	NA	NA	NA	NA	NA	NA	NA	NA	NA	NA	NA	NA	NA	L_Shuswap	Bessette	Little	South_Thom	NA	5	5	5	5	NA	0.9824	0.0098	0.0042
B0994	1000-0094-124-B0994	1000-0094	Strait of Georgia	3-Summer	263	2012	NA	Chinook	2012 SOG Sep 2012-04	SW	2012-09-19	Y	Y	C	NA	Wild	NA	214	114	NA	NA	NA	NA	NA	NA	NA	NA	NA	NA	NA	NA	NA	NA	NA	NA	NA	L_Chilcoti	Slim_C	Kuzkwa_Cr	Walker	Torpy	2	1	2	1	1	0.3921	0.2475	0.1326
B1019	1000-0094-124-B1019	1000-0094	Strait of Georgia	3-Summer	263	2012	NA	Chinook	2012 SOG Sep 2012-04	SW	2012-09-19	Y	Y	C	NA	Wild	NA	142	33	NA	NA	NA	NA	NA	NA	NA	NA	NA	NA	NA	NA	NA	NA	NA	NA	NA	Little	South_Thom	L_Adams	L_Thompson	L_Chilcoti	5	5	5	5	2	0.6011	0.3285	0.052
B1034	1000-0094-124-B1034	1000-0094	Strait of Georgia	3-Summer	263	2012	NA	Chinook	2012 SOG Sep 2012-04	SW	2012-09-19	Y	Y	NA	NA	Wild	NA	143	32	NA	NA	NA	NA	NA	NA	NA	NA	NA	NA	NA	NA	NA	NA	NA	NA	NA	L_Shuswap	Little	South_Thom	NA	NA	5	5	5	NA	NA	0.9656	0.0329	0.0015
B1059	1000-0094-124-B1059	1000-0094	Strait of Georgia	3-Summer	264	2012	NA	Chinook	2012 SOG Sep 2012-04	SW	2012-09-20	Y	Y	NA	NA	Wild	NA	171	60	NA	NA	NA	NA	NA	NA	NA	NA	NA	NA	NA	NA	NA	NA	NA	NA	NA	Big_Qualicum	Nanaimo_F	Puntledge_F	Cowichan	L_Qualicum	7	7	7	7	7	0.8289	0.1515	0.0154
B1066	1000-0094-124-B1066	1000-0094	Strait of Georgia	3-Summer	264	2012	NA	Chinook	2012 SOG Sep 2012-04	SW	2012-09-20	Y	Y	C	NA	Wild	NA	175	64	NA	NA	NA	NA	NA	NA	NA	NA	NA	NA	NA	NA	NA	NA	NA	NA	NA	Puntledge_F	Big_Qualicum	Cowichan	Nanaimo_F	L_Qualicum	7	7	7	7	7	0.4409	0.3292	0.2284
B2111	1000-0031-124-B2111	1000-0031	High Seas	1-Winter	62	2013	HS201310-GS02-124-001	Chinook	201310 2013 HS Mar	SW	2013-03-03	Y	Y	NA	N	Wild	W	254	201	Y	Y	Y	Y	Y	Y	Y	Y	Y	Y	NA	NA	Y	Y	NA	NA	35	Big_Qualicum	Cowichan	Nanaimo_F	Wannock_R	L_Qualicum	7	7	7	10	7	0.3981	0.3885	0.1327
B2116	1000-0031-124-B2116	1000-0031	High Seas	1-Winter	62	2013	HS201310-GS02-124-006	Chinook	201310 2013 HS Mar	SW	2013-03-03	Y	Y	NA	N	Hatchery	H	244	157	Y	Y	Y	Y	Y	Y	Y	Y	Y	Y	NA	NA	Y	Y	NA	NA	48	Green_F@Soos	Soos_Cr_H	Snohomish_R	Big_Qualicum	NA	50	50	50	7	NA	0.9547	0.0422	0.0027
B2119	1000-0031-124-B2119	1000-0031	High Seas	1-Winter	62	2013	HS201310-GS03-124-003	Chinook	201310 2013 HS Mar	SW	2013-03-03	Y	Y	NA	N	Wild	W	263	205	Y	Y	Y	Y	Y	Y	Y	Y	Y	Y	NA	NA	Y	Y	NA	NA	48	Big_Qualicum	Cowichan	Cheakamus_F	Nanaimo_F	NA	7	7	9	7	NA	0.51	0.4863	0.0024
B2120	1000-0031-124-B2120	1000-0031	High Seas	1-Winter	62	2013	HS201310-GS03-124-004	Chinook	201310 2013 HS Mar	SW	2013-03-03	Y	Y	B	N	Wild	W	287	295	Y	Y	Y	Y	Y	Y	Y	Y	Y	Y	NA	NA	Y	Y	NA	NA	40	Big_Qualicum	Cowichan	Puntledge_F	Chemainus	Cheakamus_F	7	7	7	7	9	0.5305	0.4626	0.0057
B2121	1000-0031-124-B2121	1000-0031	High Seas	1-Winter	62	2013	HS201310-GS04-124-006	Chinook	201310 2013 HS Mar	SW	2013-03-03	Y	Y	B	N	Hatchery	H	291	317	Y	Y	Y	Y	Y	Y	Y	Y	Y	Y	NA	NA	Y	Y	NA	NA	38	Big_Qualicum	Cowichan	Nanaimo_F	Puntledge_F	L_Qualicum	7	7	7	7	7	0.5605	0.291	0.1182
B2124	1000-0031-124-B2124	1000-0031	High Seas	1-Winter	62	2013	HS201310-GS04-124-003	Chinook	201310 2013 HS Mar	SW	2013-03-03	Y	Y	A	N	Wild	W	274	230	Y	Y	Y	Y	Y	Y	Y	Y	Y	Y	NA	NA	Y	Y	NA	NA	43	Green_F@Soos	Big_Qualicum	Soos_Cr_H	NA	NA	50	7	50	NA	NA	0.7102	0.2621	0.0277
B2125	1000-0031-124-B2125	1000-0031	High Seas	1-Winter	62	2013	HS201310-GS04-124-002	Chinook	201310 2013 HS Mar	SW	2013-03-03	Y	Y	NA	N	Hatchery	H	248	179	Y	Y	Y	Y	Y	Y	Y	Y	Y	Y	NA	NA	Y	Y	NA	NA	42	Green_F@Soos	Soos_Cr_H	Snohomish_R	NA	NA	50	50	50	NA	NA	0.9453	0.0404	0.0143
B2127	1000-0031-124-B2127	1000-0031	High Seas	1-Winter	62	2013	HS201310-GS04-124-007	Chinook	201310 2013 HS Mar	SW	2013-03-03	Y	Y	NA	N	Hatchery	H	233	152	Y	Y	Y	Y	Y	Y	Y	Y	Y	Y	NA	NA	Y	Y	NA	NA	46	Green_F@Soos	Nanaimo_F	Cowichan	Nanaimo_SU	Big_Qualicum	50	7	7	7	7	0.5481	0.3938	0.0187
B2128	1000-0031-124-B2128	1000-0031	High Seas	1-Winter	63	2013	HS201310-GS06-124-001	Chinook	201310 2013 HS Mar	SW	2013-03-04	Y	Y	B	N	Wild	W	235	157	Y	Y	Y	Y	Y	Y	Y	Y	Y	Y	NA	NA	Y	Y	NA	NA	43	Green_F@Soos	Big_Qualicum	Soos_Cr_H	NA	NA	50	7	50	NA	NA	0.6855	0.3068	0.0077
B2131	1000-0031-124-B2131	1000-0031	High Seas	1-Winter	63	2013	HS201310-GS07-124-002	Chinook	201310 2013 HS Mar	SW	2013-03-04	Y	Y	B	N	Wild	W	304	333	Y	Y	Y	Y	Y	Y	Y	Y	Y	Y	NA	NA	Y	Y	NA	NA	42	Big_Qualicum	Cowichan	Nanaimo_F	Puntledge_F	L_Qualicum	7	7	7	7	7	0.5354	0.4183	0.032
B2132	1000-0031-124-B2132	1000-0031	High Seas	1-Winter	63	2013	HS201310-GS07-124-003	Chinook	201310 2013 HS Mar	SW	2013-03-04	Y	Y	B	N	Wild	W	290	300	Y	Y	Y	Y	Y	Y	Y	Y	Y	Y	NA	NA	Y	Y	NA	NA	43	Big_Qualicum	Cowichan	L_Qualicum	Puntledge_F	Nanaimo_F	7	7	7	7	7	0.7795	0.2128	0.0061
B2133	1000-0031-124-B2133	1000-0031	High Seas	1-Winter	63	2013	HS201310-GS07-124-004	Chinook	201310 2013 HS Mar	SW	2013-03-04	Y	Y	A	N	Wild	W	291	303	Y	Y	Y	Y	Y	Y	Y	Y	Y	Y	NA	NA	Y	Y	NA	NA	46	Big_Qualicum	Cowichan	Green_F@Soos	Snohomish_R	L_Qualicum	7	7	50	50	7	0.6924	0.2088	0.0728
B2134	1000-0031-124-B2134	1000-0031	High Seas	1-Winter	63	2013	HS201310-GS07-124-005	Chinook	201310 2013 HS Mar	SW	2013-03-04	Y	Y	B	N	Wild	W	274	253	Y	Y	Y	Y	Y	Y	Y	Y	Y	Y	NA	NA	Y	Y	NA	NA	48	Big_Qualicum	Cowichan	Nanaimo_F	Green_F@Soos	NA	7	7	7	50	NA	0.8772	0.1173	0.0043
B2140	1000-0031-124-B2140	1000-0031	High Seas	1-Winter	67	2013	HS201310-JS03-124-001	Chinook	201310 2013 HS Mar	SW	2013-03-08	Y	Y	B	N	Wild	W	268	235	Y	Y	Y	Y	Y	Y	Y	Y	Y	Y	NA	NA	Y	Y	NA	NA	33	Big_Qualicum	Cowichan	Green_F@Soos	Skagit_Su	Soos_Cr_H	7	7	50	50	50	0.7638	0.1586	0.0303
B2150	1000-0031-124-B2150	1000-0031	High Seas	1-Winter	69	2013	HS201310-IVI02-124-001	Chinook	201310 2013 HS Mar	SW	2013-03-10	Y	Y	A	N	Wild	W	280	252	Y	Y	Y	Y	Y	Y	Y	Y	Y	Y	NA	NA	Y	Y	NA	NA	60	Conuma	Tlupana	Zeballos	Kaouk_R	Moyeha_R	8	8	8	8	8	0.514	0.2384	0.1119
B2157	1000-0031-124-B2157	1000-0031	High Seas	1-Winter	69	2013	HS201310-IVI04-124-001	Chinook	201310 2013 HS Mar	SW	2013-03-10	Y	Y	A	N	Wild	W	218	114	Y	Y	Y	Y	Y	Y	Y	Y	Y	Y	NA	NA	Y	Y	NA	NA	30	Marble@NVI	NA	NA	NA	NA	8	NA	NA	NA	NA	1	NA	NA
B2159	1000-0031-124-B2159	1000-0031	High Seas	1-Winter	69	2013	HS201310-IVI05-124-001	Chinook	201310 2013 HS Mar	SW	2013-03-10	Y	Y	A	N	Wild	W	201	82	Y	Y	Y	Y	Y	Y	Y	Y	Y	Y	NA	NA	Y	Y	NA	NA	40	Marble@NVI	NA	NA	NA	NA	8	NA	NA	NA	NA	1	NA	NA
B2160	1000-0031-124-B2160	1000-0031	High Seas	1-Winter	69	2013	HS201310-IVI05-124-002	Chinook	201310 2013 HS Mar	SW	2013-03-10	Y	Y	A	N	Wild	W	230	117	Y	Y	Y	Y	Y	Y	Y	Y	Y	Y	NA	NA	Y	Y	NA	NA	50	Marble@NVI	NA	NA	NA	NA	8	NA	NA	NA	NA	1	NA	NA
B2161	1000-0031-124-B2161	1000-0031	High Seas	1-Winter	69	2013	HS201310-IVI05-124-003	Chinook	201310 2013 HS Mar	SW	2013-03-10	Y	Y	A	N	Wild	W	200	82	Y	Y	Y	Y	Y	Y	Y	Y	Y	Y	NA	NA	Y	Y	NA	NA	30	Marble@NVI	NA	NA	NA	NA	8	NA	NA	NA	NA	1	NA	NA
B2162	1000-0031-124-B2162	1000-0031	High Seas	1-Winter	69	2013	HS201310-IVI06-124-001	Chinook	201310 2013 HS Mar	SW	2013-03-10	Y	Y	NA	N	Wild	W	207	95	Y	Y	Y	Y	Y	Y	Y	Y	Y	Y	NA	NA	Y	Y	NA	NA	45	Marble@NVI	NA	NA	NA	NA	8	NA	NA	NA	NA	1	NA	NA
B2164	1000-0031-124-B2164	1000-0031	High Seas	1-Winter	69	2013	HS201310-IVI06-124-003	Chinook	201310 2013 HS Mar	SW	2013-03-10	Y	Y	A	N	Wild	W	224	130	Y	Y	Y	Y	Y	Y	Y	Y	Y	Y	NA	NA	Y	Y	NA	NA	45	Marble@NVI	NA	NA	NA	NA	8	NA	NA	NA	NA	1	NA	NA
B2165	1000-0031-124-B2165	1000-0031	High Seas	1-Winter	69	2013	HS201310-IVI06-124-004	Chinook	201310 2013 HS Mar	SW	2013-03-10	Y	Y	A	N	Wild	W	221	115	Y	Y	Y	Y	Y	Y	Y	Y	Y	Y	NA	NA	Y	Y	NA	NA	50	Marble@NVI	NA	NA	NA	NA	8	NA	NA	NA	NA	1	NA	NA
B2166	1000-0031-124-B2166	1000-0031	High Seas	1-Winter	69	2013	HS201310-IVI07-124-001	Chinook	201310 2013 HS Mar	SW	2013-03-10	Y	Y	A	N	Wild	W	222	129	Y	Y	Y	Y	Y	Y	Y	Y	Y	Y	NA	NA	Y	Y	NA	NA	35	Marble@NVI	NA	NA	NA	NA	8	NA	NA	NA	NA	1	NA	NA
B2167	1000-0031-124-B2167	1000-0031	High Seas	1-Winter	69	2013	HS201310-IVI07-124-002	Chinook	201310 2013 HS Mar	SW	2013-03-10	Y	Y	A	N	Wild	W	196	78	Y	Y	Y	Y	Y	Y	Y	Y	Y	Y	NA	NA	Y	Y	NA	NA	20	Marble@NVI	NA	NA	NA	NA	8	NA	NA	NA	NA	1	NA	NA
B2168	1000-0031-124-B2168	1000-0031	High Seas	1-Winter	69	2013	HS201310-IVI07-124-003	Chinook	201310 2013 HS Mar	SW	2013-03-10	Y	Y	A	N	Wild	W	203	91	Y	Y	Y	Y	Y	Y	Y	Y	Y	Y	NA	NA	Y	Y	NA	NA	41	Marble@NVI	NA	NA	NA	NA	8	NA	NA	NA	NA	1	NA	NA
B2170	1000-0031-124-B2170	1000-0031	High Seas	1-Winter	69	2013	HS201310-IVI08-124-001	Chinook	201310 2013 HS Mar	SW	2013-03-10	Y	Y	A	N	Wild	W	189	74	Y	Y	Y	Y	Y	Y	Y	Y	Y	Y	NA	NA	Y	Y	NA	NA	33	Marble@NVI	NA	NA	NA	NA	8	NA	NA	NA	NA	1	NA	NA
B2171	1000-0031-124-B2171	1000-0031	High Seas	1-Winter	69	2013	HS201310-IVI08-124-002	Chinook	201310 2013 HS Mar	SW	2013-03-10	Y	Y	A	N	Wild	W	199	81	Y	Y	Y	Y	Y	Y	Y	Y	Y	Y	NA	NA	Y	Y	NA	NA	34	Marble@NVI	NA	NA	NA	NA	8	NA	NA	NA	NA	1	NA	NA
B2172	1000-0031-124-B2172	1000-0031	High Seas	1-Winter	69	2013	HS201310-IVI08-124-003	Chinook	201310 2013 HS Mar	SW	2013-03-10	Y	Y	A	N	Wild	W	186	67	Y	Y	Y	Y	Y	Y	Y	Y	Y	Y	NA	NA	Y	Y	NA	NA	30	Marble@NVI	NA	NA	NA	NA	8	NA	NA	NA	NA	1	NA	NA
B2173	1000-0031-124-B2173	1000-0031	High Seas	1-Winter	69	2013	HS201310-IVI09-124-001	Chinook	201310 2013 HS Mar	SW	2013-03-10	Y	Y	A	N	Wild	W	211	98	Y	Y	Y	Y	Y	Y	Y	Y	Y	Y	NA	NA	Y	Y	NA	NA	41	Marble@NVI	NA	NA	NA	NA	8	NA	NA	NA	NA	1	NA	NA
B2174	1000-0031-124-B2174	1000-0031	High Seas	1-Winter	69	2013	HS201310-IVI09-124-002	Chinook	201310 2013 HS Mar	SW	2013-03-10	Y	Y	B	N	Wild	W	240	143	Y	Y	Y	Y	Y	Y	Y	Y	Y	Y	NA	NA	Y	Y	NA	NA	40	Wannock_R	NA	NA	NA	NA	10	NA	NA	NA	NA	1	NA	NA
B2175	1000-0031-124-B2175	1000-0031	High Seas	1-Winter	69	2013	HS201310-IVI09-124-003	Chinook	201310 2013 HS Mar	SW	2013-03-10	Y	Y	A	N	Wild	W	216	110	Y	Y	Y	Y	Y	Y	Y	Y	Y	Y	NA	NA	Y	Y	NA	NA	35	Marble@NVI	NA	NA	NA	NA	8	NA	NA	NA	NA	1	NA	NA
B2176	1000-0031-124-B2176	1000-0031	High Seas	1-Winter	69	2013	HS201310-IVI09-124-004	Chinook	201310 2013 HS Mar	SW	2013-03-10	Y	Y	A	N	Wild	W	189	69	Y	Y	Y	Y	Y	Y	Y	Y	Y	Y	NA	NA	Y	Y	NA	NA	41	Marble@NVI	Kaouk_R	Toquart	NA	NA	8	8	8	NA	NA	0.9991	0.0006	0.0003
B2182	1000-0031-124-B2182	1000-0031	High Seas	1-Winter	69	2013	HS201310-IVI11-124-002	Chinook	201310 2013 HS Mar	SW	2013-03-10	Y	Y	B	N	Wild	W	276	255	Y	Y	Y	Y	Y	Y	Y	Y	Y	Y	NA	NA	Y	Y	NA	NA	41	Elwha_F	NA	NA	NA	NA	51	NA	NA	NA	NA	1	NA	NA
B2184	1000-0031-124-B2184	1000-0031	High Seas	1-Winter	70	2013	HS201310-IVI12-124-002	Chinook	201310 2013 HS Mar	SW	2013-03-11	Y	Y	A	N	Wild	W	171	54	Y	Y	Y	Y	Y	Y	Y	Y	Y	Y	NA	NA	Y	Y	NA	NA	41	Marble@NVI	NA	NA	NA	NA	8	NA	NA	NA	NA	1	NA	NA
B2185	1000-0031-124-B2185	1000-0031	High Seas	1-Winter	70	2013	HS201310-IVI13-124-001	Chinook	201310 2013 HS Mar	SW	2013-03-11	Y	Y	A	N	Wild	W	213	112	Y	Y	Y	Y	Y	Y	Y	Y	Y	Y	NA	NA	Y	Y	NA	NA	34	Marble@NVI	NA	NA	NA	NA	8	NA	NA	NA	NA	1	NA	NA
B2186	1000-0031-124-B2186	1000-0031	High Seas	1-Winter	70	2013	HS201310-IVI13-124-002	Chinook	201310 2013 HS Mar	SW	2013-03-11	Y	Y	A	N	Wild	W	178	62	Y	Y	Y	Y	Y	Y	Y	Y	Y	Y	NA	NA	Y	Y	NA	NA	38	Marble@NVI	NA	NA	NA	NA	8	NA	NA	NA	NA	1	NA	NA
B2187	1000-0031-124-B2187	1000-0031	High Seas	1-Winter	70	2013	HS201310-IVI14-124-001	Chinook	201310 2013 HS Mar	SW	2013-03-11	Y	Y	A	N	Wild	W	271	236	Y	Y	Y	Y	Y	Y	Y	Y	Y	Y	NA	NA	Y	Y	NA	NA	41	Marble@NVI	NA	NA	NA	NA	8	NA	NA	NA	NA	1	NA	NA
B2188	1000-0031-124-B2188	1000-0031	High Seas	1-Winter	70	2013	HS201310-IVI14-124-002	Chinook	201310 2013 HS Mar	SW	2013-03-11	Y	Y	A	N	Wild	W	177	63	Y	Y	Y	Y	Y	Y	Y	Y	Y	Y	NA	NA	Y	Y	NA	NA	41	Marble@NVI	NA	NA	NA	NA	8	NA	NA	NA	NA	1	NA	NA
B2191	1000-0031-124-B2191	1000-0031	High Seas	1-Winter	70	2013	HS201310-IVI16-124-001	Chinook	201310 2013 HS Mar	SW	2013-03-11	Y	Y	A	N	Wild	W	175	56	Y	Y	Y	Y	Y	Y	Y	Y	Y	Y	NA	NA	Y	Y	NA	NA	35	Marble@NVI	NA	NA	NA	NA	8	NA	NA	NA	NA	1	NA	NA
B2192	1000-0031-124-B2192	1000-0031	High Seas	1-Winter	70	2013	HS201310-IVI17-124-001	Chinook	201310 2013 HS Mar	SW	2013-03-11	Y	Y	A	N	Wild	W	212	106	Y	Y	Y	Y	Y	Y	Y	Y	Y	Y	NA	NA	Y	Y	NA	NA	43	Marble@NVI	NA	NA	NA	NA	8	NA	NA	NA	NA	1	NA	NA
B2193	1000-0031-124-B2193	1000-0031	High Seas	1-Winter	70	2013	HS201310-IVI18-124-001	Chinook	201310 2013 HS Mar	SW	2013-03-11	Y	Y	A	N	Wild	W	229	140	Y	Y	Y	Y	Y	Y	Y	Y	Y	Y	NA	NA	Y	Y	NA	NA	43	Marble@NVI	NA	NA	NA	NA	8	NA	NA	NA	NA	1	NA	NA
B2194	1000-0031-124-B2194	1000-0031	High Seas	1-Winter	70	2013	HS201310-IVI18-124-002	Chinook	201310 2013 HS Mar	SW	2013-03-11	Y	Y	A	N	Wild	W	212	103	Y	Y	Y	Y	Y	Y	Y	Y	Y	Y	NA	NA	Y	Y	NA	NA	43	Marble@NVI	NA	NA	NA	NA	8	NA	NA	NA	NA	1	NA	NA
B2195	1000-0031-124-B2195	1000-0031	High Seas	1-Winter	70	2013	HS201310-IVI18-124-003	Chinook	201310 2013 HS Mar	SW	2013-03-11	Y	Y	A	N	Wild	W	200	88	Y	Y	Y	Y	Y	Y	Y	Y	Y	Y	NA	NA	Y	Y	NA	NA	40	Marble@NVI	NA	NA	NA	NA	8	NA	NA	NA	NA	1	NA	NA
B2196	1000-0031-124-B2196	1000-0031	High Seas	1-Winter	70	2013	HS201310-IVI18-124-004	Chinook	201310 2013 HS Mar	SW	2013-03-11	Y	Y	A	N	Wild	W	208	99	Y	Y	Y	Y	Y	Y	Y	Y	Y	Y	NA	NA	Y	Y	NA	NA	NA	Marble@NVI	NA	NA	NA	NA	8	NA	NA	NA	NA	1	NA	NA
B2197	1000-0031-124-B2197	1000-0031	High Seas	1-Winter	70	2013	HS201310-IVI19-124-001	Chinook	201310 2013 HS Mar	SW	2013-03-11	Y	Y	A	N	Wild	W	239	152	Y	Y	Y	Y	Y	Y	Y	Y	Y	Y	NA	NA	Y	Y	NA	NA	41	MARBLE@NVI	NA	NA	NA	NA	8	NA	NA	NA	NA	1	NA	NA
B2198	1000-0031-124-B2198	1000-0031	High Seas	1-Winter	70	2013	HS201310-IVI19-124-002	Chinook	201310 2013 HS Mar	SW	2013-03-11	Y	Y	A	N	Wild	W	223	114	Y	Y	Y	Y	Y	Y	Y	Y	Y	Y	NA	NA	Y	Y	NA	NA	41	MARBLE@NVI	NA	NA	NA	NA	8	NA	NA	NA	NA	1	NA	NA
B2200	1000-0031-124-B2200	1000-0031	High Seas	1-Winter	70	2013	HS201310-IVI19-124-004	Chinook	201310 2013 HS Mar	SW	2013-03-11	Y	Y	A	N	Wild	W	231	160	Y	Y	Y	Y	Y	Y	Y	Y	Y	Y	NA	NA	Y	Y	NA	NA	45	Marble@NVI	NA	NA	NA	NA	8	NA	NA	NA	NA	1	NA	NA
B2201	1000-0031-124-B2201	1000-0031	High Seas	1-Winter	70	2013	HS201310-IVI20-124-001	Chinook	201310 2013 HS Mar	SW	2013-03-11	Y	Y	A	N	Wild	W	223	139	Y	Y	Y	Y	Y	Y	Y	Y	Y	Y	NA	NA	Y	Y	NA	NA	44	Marble@NVI	NA	NA	NA	NA	8	NA	NA	NA	NA	1	NA	NA
B2202	1000-0031-124-B2202	1000-0031	High Seas	1-Winter	70	2013	HS201310-IVI20-124-002	Chinook	201310 2013 HS Mar	SW	2013-03-11	Y	Y	A	N	Wild	W	230	133	Y	Y	Y	Y	Y	Y	Y	Y	Y	Y	NA	NA	Y	Y	NA	NA	44	Marble@NVI	NA	NA	NA	NA	8	NA	NA	NA	NA	1	NA	NA
B2203	1000-0031-124-B2203	1000-0031	High Seas	1-Winter	70	2013	HS201310-IVI20-124-003	Chinook	201310 2013 HS Mar	SW	2013-03-11	Y	Y	A	N	Wild	W	220	121	Y	Y	Y	Y	Y	Y	Y	Y	Y	Y	NA	NA	Y	Y	NA	NA	NA	Marble@NVI	NA	NA	NA	NA	8	NA	NA	NA	NA	1	NA	NA
B2204	1000-0031-124-B2204	1000-0031	High Seas	1-Winter	70	2013	HS201310-IVI20-124-004	Chinook	201310 2013 HS Mar	SW	2013-03-11	Y	Y	A	N	Wild	W	210	110	Y	Y	Y	Y	Y	Y	Y	Y	Y	Y	NA	NA	Y	Y	NA	NA	43	Marble@NVI	NA	NA	NA	NA	8	NA	NA	NA	NA	1	NA	NA
B2205	1000-0031-124-B2205	1000-0031	High Seas	1-Winter	70	2013	HS201310-IVI21-124-001	Chinook	201310 2013 HS Mar	SW	2013-03-11	Y	Y	A	N	Wild	W	226	132	Y	Y	Y	Y	Y	Y	Y	Y	Y	Y	NA	NA	Y	Y	NA	NA	43	Marble@NVI	NA	NA	NA	NA	8	NA	NA	NA	NA	1	NA	NA
B2206	1000-0031-124-B2206	1000-0031	High Seas	1-Winter	70	2013	HS201310-IVI21-124-002	Chinook	201310 2013 HS Mar	SW	2013-03-11	Y	Y	A	N	Wild	W	220	115	Y	Y	Y	Y	Y	Y	Y	Y	Y	Y	NA	NA	Y	Y	NA	NA	44	Marble@NVI	NA	NA	NA	NA	8	NA	NA	NA	NA	1	NA	NA
B2207	1000-0031-124-B2207	1000-0031	High Seas	1-Winter	70	2013	HS201310-IVI21-124-003	Chinook	201310 2013 HS Mar	SW	2013-03-11	Y	Y	A	N	Wild	W	223	139	Y	Y	Y	Y	Y	Y	Y	Y	Y	Y	NA	NA	Y	Y	NA	NA	45	Marble@NVI	NA	NA	NA	NA	8	NA	NA	NA	NA	1	NA	NA
B2208	1000-0031-124-B2208	1000-0031	High Seas	1-Winter	70	2013	HS201310-IVI21-124-004	Chinook	201310 2013 HS Mar	SW	2013-03-11	Y	Y	A	N	Wild	W	197	90	Y	Y	Y	Y	Y	Y	Y	Y	Y	Y	NA	NA	Y	Y	NA	NA	39	Marble@NVI	NA	NA	NA	NA	8	NA	NA	NA	NA	1	NA	NA
B2209	1000-0031-124-B2209	1000-0031	High Seas	1-Winter	70	2013	HS201310-IVI22-124-001	Chinook	201310 2013 HS Mar	SW	2013-03-11	Y	Y	A	N	Wild	W	193	79	Y	Y	Y	Y	Y	Y	Y	Y	Y	Y	NA	NA	Y	Y	NA	NA	45	Marble@NVI	NA	NA	NA	NA	8	NA	NA	NA	NA	1	NA	NA
B2210	1000-0031-124-B2210	1000-0031	High Seas	1-Winter	70	2013	HS201310-IVI22-124-002	Chinook	201310 2013 HS Mar	SW	2013-03-11	Y	Y	A	N	Wild	W	224	118	Y	Y	Y	Y	Y	Y	Y	Y	Y	Y	NA	NA	Y	Y	NA	NA	49	Marble@NVI	NA	NA	NA	NA	8	NA	NA	NA	NA	1	NA	NA
B2211	1000-0031-124-B2211	1000-0031	High Seas	1-Winter	70	2013	HS201310-IVI23-124-001	Chinook	201310 2013 HS Mar	SW	2013-03-11	Y	Y	A	N	Wild	W	214	121	Y	Y	Y	Y	Y	Y	Y	Y	Y	Y	NA	NA	Y	Y	NA	NA	31	Marble@NVI	NA	NA	NA	NA	8	NA	NA	NA	NA	1	NA	NA
B5021	1000-0032-124-B5021	1000-0032	High Seas	3-Summer	NA	2013	HS201343-JF01-124-001	Chinook	201343 2013 HS Jun	SW	2013-07-12	Y	Y	B	N	Hatchery	H	172	60	Y	Y	Y	Y	Y	Y	Y	Y	Y	Y	NA	NA	Y	Y	NA	NA	NA	Quesnel	U_Coldwat_SP	Spius	Nahatlatch_R	Minam_Cr	2	6	6	13	56	0.312	0.11	0.063
B5026	1000-0032-124-B5026	1000-0032	High Seas	3-Summer	NA	2013	HS201343-JF02-124-001	Chinook	201343 2013 HS Jun	SW	2013-07-12	Y	Y	B	N	Wild	W	223	138	Y	Y	Y	Y	Y	Y	Y	Y	Y	Y	NA	NA	Y	Y	NA	NA	NA	Quesnel	Nahatlatch_R	Little	Sarita	NA	2	13	5	8	NA	0.901	0.093	0.005
B5027	1000-0032-124-B5027	1000-0032	High Seas	3-Summer	NA	2013	HS201343-JF02-124-002	Chinook	201343 2013 HS Jun	SW	2013-07-12	Y	Y	B	N	Wild	W	200	93	Y	Y	Y	Y	Y	Y	Y	Y	Y	Y	NA	NA	Y	Y	NA	NA	NA	Quesnel	Nechako	NA	NA	NA	2	2	NA	NA	NA	0.99	0.01	NA
B5040	1000-0032-124-B5040	1000-0032	High Seas	3-Summer	NA	2013	HS201343-JF04-124-001	Chinook	201343 2013 HS Jun	SW	2013-07-12	Y	Y	B	N	Wild	W	240	158	Y	Y	Y	Y	Y	Y	Y	Y	Y	Y	NA	NA	Y	Y	NA	NA	NA	Quesnel	Nahatlatch_R	NA	NA	NA	2	13	NA	NA	NA	0.835	0.165	NA
B5041	1000-0032-124-B5041	1000-0032	High Seas	3-Summer	NA	2013	HS201343-JF04-124-002	Chinook	201343 2013 HS Jun	SW	2013-07-12	Y	Y	B	N	Wild	W	193	81	Y	Y	Y	Y	Y	Y	Y	Y	Y	Y	NA	NA	Y	Y	NA	NA	NA	Quesnel	NA	NA	NA	NA	2	NA	NA	NA	NA	1	NA	NA
B5043	1000-0032-124-B5043	1000-0032	High Seas	3-Summer	NA	2013	HS201343-JF04-124-004	Chinook	201343 2013 HS Jun	SW	2013-07-12	Y	Y	NA	N	Hatchery	H	240	178	Y	Y	Y	Y	Y	Y	Y	Y	Y	Y	NA	NA	Y	Y	NA	NA	NA	Cowlitz_H_Sp	NA	NA	NA	NA	53	NA	NA	NA	NA	1	NA	NA
B5055	1000-0032-124-B5055	1000-0032	High Seas	3-Summer	NA	2013	HS201343-IVI01-124-008	Chinook	201343 2013 HS Jun	SW	2013-07-13	Y	Y	B	N	Wild	W	108	13	Y	Y	Y	Y	Y	Y	Y	Y	Y	Y	NA	NA	Y	Y	NA	NA	NA	Thornton	Robertson	NA	NA	NA	8	8	NA	NA	NA	0.517	0.483	NA
B5056	1000-0032-124-B5056	1000-0032	High Seas	3-Summer	NA	2013	HS201343-IVI01-124-009	Chinook	201343 2013 HS Jun	SW	2013-07-13	Y	Y	B	N	Wild	W	104	12	Y	Y	Y	Y	Y	Y	Y	Y	Y	Y	NA	NA	Y	Y	NA	NA	NA	Sarita	Silmilkameen_S	Robertson	Thornton	Lyon's_Ferry_F	8	55	8	8	57	0.904	0.079	0.01
B5057	1000-0032-124-B5057	1000-0032	High Seas	3-Summer	NA	2013	HS201343-IVI01-124-010	Chinook	201343 2013 HS Jun	SW	2013-07-13	Y	Y	NA	N	Wild	W	110	14	Y	Y	Y	Y	Y	Y	Y	Y	Y	Y	NA	NA	Y	Y	NA	NA	NA	Sarita	Nitinat	NA	NA	NA	8	8	NA	NA	NA	0.998	0.002	NA
B5060	1000-0032-124-B5060	1000-0032	High Seas	3-Summer	NA	2013	HS201343-IVI01-124-013	Chinook	201343 2013 HS Jun	SW	2013-07-13	Y	Y	B	N	Wild	W	112	16	Y	Y	Y	Y	Y	Y	Y	Y	Y	Y	NA	NA	Y	Y	NA	NA	NA	Robertson	Thornton	Sarita	8702Gold	Tranquil	8	8	8	8	8	0.491	0.425	0.072
B5061	1000-0032-124-B5061	1000-0032	High Seas	3-Summer	NA	2013	HS201343-IVI02-124-001	Chinook	201343 2013 HS Jun	SW	2013-07-13	Y	Y	B	N	Hatchery	H	195	89	Y	Y	Y	Y	Y	Y	Y	Y	Y	Y	NA	NA	Y	Y	NA	NA	NA	Silmilkameen_S	Lyon's_Ferry_F	NA	NA	NA	55	57	NA	NA	NA	0.832	0.168	NA
B5065	1000-0032-124-B5065	1000-0032	High Seas	3-Summer	NA	2013	HS201343-VI01-124-002	Chinook	201343 2013 HS Jun	SW	2013-07-13	Y	Y	B	N	Wild	W	118	18	Y	Y	Y	Y	Y	Y	Y	Y	Y	Y	NA	NA	Y	Y	NA	NA	NA	Sarita	NA	NA	NA	NA	8	NA	NA	NA	NA	1	NA	NA
B5066	1000-0032-124-B5066	1000-0032	High Seas	3-Summer	NA	2013	HS201343-VI01-124-003	Chinook	201343 2013 HS Jun	SW	2013-07-13	Y	Y	B	N	Wild	W	146	34	Y	Y	Y	Y	Y	Y	Y	Y	Y	Y	NA	NA	Y	Y	NA	NA	NA	Silmilkameen_S	Lyon's_Ferry_F	Hanford_Reach	NA	NA	55	57	55	NA	NA	0.796	0.19	0.014
B5074	1000-0032-124-B5074	1000-0032	High Seas	3-Summer	NA	2013	HS201343-VI08-124-001	Chinook	201343 2013 HS Jun	SW	2013-07-14	Y	Y	B	N	Hatchery	H	210	101	Y	Y	Y	Y	Y	Y	Y	Y	Y	Y	NA	NA	Y	Y	NA	NA	NA	Silmilkameen_S	Lyon's_Ferry_F	Hanford_Reach	Deschutes-F	Minam_Cr	55	57	55	55	56	0.848	0.124	0.019
B5077	1000-0032-124-B5077	1000-0032	High Seas	3-Summer	NA	2013	HS201343-VI11-124-001	Chinook	201343 2013 HS Jun	SW	2013-07-14	Y	Y	B	N	Wild	W	170	55	Y	Y	Y	Y	Y	Y	Y	Y	Y	Y	NA	NA	Y	Y	NA	NA	NA	Minam_Cr	CleElmHatch	NA	NA	NA	56	58	NA	NA	NA	0.993	0.007	NA
B5078	1000-0032-124-B5078	1000-0032	High Seas	3-Summer	NA	2013	HS201343-EP01-124-004	Chinook	201343 2013 HS Jun	SW	2013-07-15	Y	Y	B	N	Hatchery	H	229	159	Y	Y	Y	Y	Y	Y	Y	Y	Y	Y	NA	NA	Y	Y	NA	NA	NA	Silmilkameen_S	Lyon's_Ferry_F	Okanagan	Wenatchee_Su	NA	55	57	55	55	NA	0.986	0.007	0.006
B5079	1000-0032-124-B5079	1000-0032	High Seas	3-Summer	NA	2013	HS201343-EP01-124-005	Chinook	201343 2013 HS Jun	SW	2013-07-15	Y	Y	B	N	Hatchery	H	225	138	Y	Y	Y	Y	Y	Y	Y	Y	Y	Y	NA	NA	Y	Y	NA	NA	NA	Silmilkameen_S	NA	NA	NA	NA	55	NA	NA	NA	NA	1	NA	NA
B5080	1000-0032-124-B5080	1000-0032	High Seas	3-Summer	NA	2013	HS201343-EP01-124-006	Chinook	201343 2013 HS Jun	SW	2013-07-15	Y	Y	B	N	Hatchery	H	255	209	Y	Y	Y	Y	Y	Y	Y	Y	Y	Y	NA	NA	Y	Y	NA	NA	NA	Cowlitz_H_Sp	NA	NA	NA	NA	53	NA	NA	NA	NA	1	NA	NA
B5081	1000-0032-124-B5081	1000-0032	High Seas	3-Summer	NA	2013	HS201343-EP03-124-006	Chinook	201343 2013 HS Jun	SW	2013-07-15	Y	Y	B	N	Hatchery	H	280	299	Y	Y	Y	Y	Y	Y	Y	Y	Y	Y	NA	NA	Y	Y	NA	NA	NA	Silmilkameen_S	Lyon's_Ferry_F	NA	NA	NA	55	57	NA	NA	NA	0.997	0.003	NA
B5082	1000-0032-124-B5082	1000-0032	High Seas	3-Summer	NA	2013	HS201343-EP03-124-007	Chinook	201343 2013 HS Jun	SW	2013-07-15	Y	Y	B	N	Hatchery	H	211	119	Y	Y	Y	Y	Y	Y	Y	Y	Y	Y	NA	NA	Y	Y	NA	NA	NA	Silmilkameen_S	Okanagan	NA	NA	NA	55	55	NA	NA	NA	0.939	0.061	NA
B5083	1000-0032-124-B5083	1000-0032	High Seas	3-Summer	NA	2013	HS201343-EP03-124-008	Chinook	201343 2013 HS Jun	SW	2013-07-15	Y	Y	B	N	Hatchery	H	201	115	Y	Y	Y	Y	Y	Y	Y	Y	Y	Y	NA	NA	Y	Y	NA	NA	NA	Silmilkameen_S	Nitinat	Lyon's_Ferry_F	Robertson	Toquart	55	8	57	8	8	0.808	0.092	0.073
B5084	1000-0032-124-B5084	1000-0032	High Seas	3-Summer	NA	2013	HS201343-EP03-124-009	Chinook	201343 2013 HS Jun	SW	2013-07-15	Y	Y	B	N	Wild	W	198	99	Y	Y	Y	Y	Y	Y	Y	Y	Y	Y	NA	NA	Y	Y	NA	NA	NA	Silmilkameen_S	NA	NA	NA	NA	55	NA	NA	NA	NA	1	NA	NA
B5089	1000-0032-124-B5089	1000-0032	High Seas	3-Summer	NA	2013	HS201343-EP05-124-001	Chinook	201343 2013 HS Jun	SW	2013-07-15	Y	Y	B	N	Hatchery	H	221	144	Y	Y	Y	Y	Y	Y	Y	Y	Y	Y	NA	NA	Y	Y	NA	NA	NA	Silmilkameen_S	Lyon's_Ferry_F	Hanford_Reach	Okanagan	NA	55	57	55	55	NA	0.798	0.149	0.032
B5099	1000-0032-124-B5099	1000-0032	High Seas	3-Summer	NA	2013	HS201343-VI12-124-006	Chinook	201343 2013 HS Jun	SW	2013-07-16	Y	Y	B	N	Hatchery	H	233	151	Y	Y	Y	Y	Y	Y	Y	Y	Y	Y	NA	NA	Y	Y	NA	NA	NA	Silmilkameen_S	NA	NA	NA	NA	55	NA	NA	NA	NA	1	NA	NA
B5100	1000-0032-124-B5100	1000-0032	High Seas	3-Summer	NA	2013	HS201343-VI12-124-007	Chinook	201343 2013 HS Jun	SW	2013-07-16	Y	Y	B	N	Hatchery	H	222	142	Y	Y	Y	Y	Y	Y	Y	Y	Y	Y	NA	NA	Y	Y	NA	NA	NA	Silmilkameen_S	Okanagan	NA	NA	NA	55	55	NA	NA	NA	0.998	0.002	NA
B5101	1000-0032-124-B5101	1000-0032	High Seas	3-Summer	NA	2013	HS201343-VI12-124-008	Chinook	201343 2013 HS Jun	SW	2013-07-16	Y	Y	B	N	Hatchery	H	230	145	Y	Y	Y	Y	Y	Y	Y	Y	Y	Y	NA	NA	Y	Y	NA	NA	NA	Silmilkameen_S	Okanagan	Lyon's_Ferry_F	Stuart	Nahatlatch_R	55	55	57	2	13	0.948	0.038	0.008
B5102	1000-0032-124-B5102	1000-0032	High Seas	3-Summer	NA	2013	HS201343-VI12-124-009	Chinook	201343 2013 HS Jun	SW	2013-07-16	Y	Y	B	N	Hatchery	H	240	163	Y	Y	Y	Y	Y	Y	Y	Y	Y	Y	NA	NA	Y	Y	NA	NA	NA	Silmilkameen_S	NA	NA	NA	NA	55	NA	NA	NA	NA	1	NA	NA
B5104	1000-0032-124-B5104	1000-0032	High Seas	3-Summer	NA	2013	HS201343-VI16-124-003	Chinook	201343 2013 HS Jun	SW	2013-07-16	Y	Y	B	N	Hatchery	H	236	177	Y	Y	Y	Y	Y	Y	Y	Y	Y	Y	NA	NA	Y	Y	NA	NA	NA	Minam_Cr	Up_Salmon-SP	NA	NA	NA	56	56	NA	NA	NA	0.997	0.003	NA
B5105	1000-0032-124-B5105	1000-0032	High Seas	3-Summer	NA	2013	HS201343-VI16-124-004	Chinook	201343 2013 HS Jun	SW	2013-07-16	Y	Y	B	N	Hatchery	H	266	267	Y	Y	Y	Y	Y	Y	Y	Y	Y	Y	NA	NA	Y	Y	NA	NA	NA	Silmilkameen_S	Lyon's_Ferry_F	Okanagan	Hanford_Reach	NA	55	57	55	55	NA	0.739	0.19	0.058
B6891	1000-0033-124-B6891	1000-0033	High Seas	4-Fall	NA	2013	HS201365-JF03-124-001	Chinook	201365 2013 HS Oct	SW	2013-10-16	Y	Y	NA	NA	Wild	NA	162	46	Y	Y	Y	Y	Y	Y	Y	Y	Y	N	NA	NA	Y	N	NA	NA	NA	L_Thompson	L_Thompson	L_Adams	Megin	Robertson	5	5	5	8	8	0.98	0.01	0
B6892	1000-0033-124-B6892	1000-0033	High Seas	4-Fall	NA	2013	HS201365-JF03-124-002	Chinook	201365 2013 HS Oct	SW	2013-10-16	Y	Y	B	NA	Wild	NA	172	56	Y	Y	Y	Y	Y	Y	Y	Y	Y	N	NA	NA	Y	N	NA	NA	NA	L_Thompson	L_Thompson	Duteau_Cr	South_Thom	Spius	5	5	5	5	6	0.98	0.01	0.01
B6893	1000-0033-124-B6893	1000-0033	High Seas	4-Fall	NA	2013	HS201365-JF04-124-001	Chinook	201365 2013 HS Oct	SW	2013-10-16	Y	Y	B	NA	Wild	NA	166	50	Y	Y	Y	Y	Y	Y	Y	Y	Y	N	NA	NA	Y	N	NA	NA	NA	Puntledge_F	Puntledge_F	Green@Kendal_F	Big_Qualicum	L_Qualicum	7	7	50	7	7	0.36	0.22	0.19
B6902	1000-0033-124-B6902	1000-0033	High Seas	4-Fall	NA	2013	HS201365-JF05-124-002	Chinook	201365 2013 HS Oct	SW	2013-10-16	Y	Y	B	NA	Wild	NA	270	266	Y	Y	Y	Y	Y	Y	Y	Y	Y	N	NA	NA	Y	N	NA	NA	NA	Quesnel	Quesnel	Torpy	Holmes	Baezaeko	2	2	1	1	2	0.39	0.17	0.16
B6903	1000-0033-124-B6903	1000-0033	High Seas	4-Fall	NA	2013	HS201365-JF05-124-003	Chinook	201365 2013 HS Oct	SW	2013-10-16	Y	Y	B	NA	Wild	NA	174	56	Y	Y	Y	Y	Y	Y	Y	Y	Y	N	NA	NA	Y	N	NA	NA	NA	L_Thompson	L_Thompson	Torpy	South_Thom	Seymour@Thomp	5	5	1	5	5	0.97	0.02	0
B6904	1000-0033-124-B6904	1000-0033	High Seas	4-Fall	NA	2013	HS201365-JF05-124-004	Chinook	201365 2013 HS Oct	SW	2013-10-16	Y	Y	B	NA	Wild	NA	169	52	Y	Y	Y	Y	Y	Y	Y	Y	Y	N	NA	NA	Y	N	NA	NA	NA	L_Thompson	L_Thompson	Little	Skagit_Su	L_Adams	5	5	5	50	5	0.64	0.13	0.09
B6925	1000-0033-124-B6925	1000-0033	High Seas	4-Fall	NA	2013	HS201365-IVI02-124-008	Chinook	201365 2013 HS Oct	SW	2013-10-17	Y	Y	A	NA	Wild	NA	167	54	Y	Y	Y	Y	Y	Y	Y	Y	Y	N	NA	NA	Y	N	NA	NA	NA	Robertson	Robertson	Nahmint	Megin	Conuma	8	8	8	8	8	0.86	0.07	0.02
B6926	1000-0033-124-B6926	1000-0033	High Seas	4-Fall	NA	2013	HS201365-VI01-124-001	Chinook	201365 2013 HS Oct	SW	2013-10-17	Y	Y	A	NA	Wild	NA	176	55	Y	Y	Y	Y	Y	Y	Y	Y	Y	N	NA	NA	Y	N	NA	NA	NA	Robertson	Robertson	Kennedy	Thornton	Kaouk_R	8	8	8	8	8	0.97	0.03	0
B6927	1000-0033-124-B6927	1000-0033	High Seas	4-Fall	NA	2013	HS201365-VI01-124-002	Chinook	201365 2013 HS Oct	SW	2013-10-17	Y	Y	A	NA	Wild	NA	165	47	Y	Y	Y	Y	Y	Y	Y	Y	Y	N	NA	NA	Y	N	NA	NA	NA	Robertson	Robertson	8702Gold	NA	NA	8	8	8	NA	NA	0.99	0.01	0
B6928	1000-0033-124-B6928	1000-0033	High Seas	4-Fall	NA	2013	HS201365-VI01-124-003	Chinook	201365 2013 HS Oct	SW	2013-10-17	Y	Y	A	NA	Wild	NA	156	42	Y	Y	Y	Y	Y	Y	Y	Y	Y	N	NA	NA	Y	N	NA	NA	NA	Moyeha_R	Moyeha_R	Megin	Kaouk_R	8702Gold	8	8	8	8	8	0.32	0.19	0.19
B6929	1000-0033-124-B6929	1000-0033	High Seas	4-Fall	NA	2013	HS201365-VI01-124-004	Chinook	201365 2013 HS Oct	SW	2013-10-17	Y	Y	A	NA	Hatchery	NA	176	74	Y	Y	Y	Y	Y	Y	Y	Y	Y	N	NA	NA	Y	N	NA	NA	NA	Robertson	Robertson	8702Gold	NA	NA	8	8	8	NA	NA	0.99	0.01	0
B6930	1000-0033-124-B6930	1000-0033	High Seas	4-Fall	NA	2013	HS201365-VI02-124-001	Chinook	201365 2013 HS Oct	SW	2013-10-17	Y	Y	NA	NA	Wild	NA	160	49	Y	Y	Y	Y	Y	Y	Y	Y	Y	N	NA	NA	Y	N	NA	NA	NA	Dupe with 29	Dupe with 29	Willapa_Cr	L_Thompson	Umpqua_Sp	9	9	52	5	59	0.78	0.19	0.03
B6931	1000-0033-124-B6931	1000-0033	High Seas	4-Fall	NA	2013	HS201365-VI02-124-002	Chinook	201365 2013 HS Oct	SW	2013-10-17	Y	Y	A	NA	Wild	NA	170	53	Y	Y	Y	Y	Y	Y	Y	Y	Y	N	NA	NA	Y	N	NA	NA	NA	Robertson	Robertson	8702Gold	Nahmint	Thornton	8	8	8	8	8	0.88	0.07	0.04
B6934	1000-0033-124-B6934	1000-0033	High Seas	4-Fall	NA	2013	HS201365-VI03-124-001	Chinook	201365 2013 HS Oct	SW	2013-10-17	Y	Y	A	NA	Wild	NA	182	76	Y	Y	Y	Y	Y	Y	Y	Y	Y	N	NA	NA	Y	N	NA	NA	NA	Robertson	Robertson	NA	NA	NA	8	8	NA	NA	NA	1	0	NA
B6935	1000-0033-124-B6935	1000-0033	High Seas	4-Fall	NA	2013	HS201365-VI03-124-002	Chinook	201365 2013 HS Oct	SW	2013-10-17	Y	Y	NA	NA	Wild	NA	163	49	Y	Y	Y	Y	Y	Y	Y	Y	Y	N	NA	NA	Y	N	NA	NA	NA	Hanford_Reach	Hanford_Reach	Silmilkameen_S	NA	NA	55	55	55	NA	NA	1	0	0
B6938	1000-0033-124-B6938	1000-0033	High Seas	4-Fall	NA	2013	HS201365-VI04-124-001	Chinook	201365 2013 HS Oct	SW	2013-10-17	Y	Y	NA	NA	Hatchery	NA	212	134	Y	Y	Y	Y	Y	Y	Y	Y	Y	N	NA	NA	Y	N	NA	NA	NA	Dupe with 24	Dupe with 24	Willapa_Cr	L_Thompson	Umpqua_Sp	9	9	52	5	59	0.78	0.19	0.03
B6951	1000-0033-124-B6951	1000-0033	High Seas	4-Fall	NA	2013	HS201365-VI07-124-003	Chinook	201365 2013 HS Oct	SW	2013-10-18	Y	Y	A	NA	Wild	NA	236	165	Y	Y	Y	Y	Y	Y	Y	Y	Y	N	NA	NA	Y	N	NA	NA	NA	Robertson	Robertson	8702Gold	Megin	Kaouk_R	8	8	8	8	8	0.99	0.01	0.01
B6952	1000-0033-124-B6952	1000-0033	High Seas	4-Fall	NA	2013	HS201365-VI07-124-004	Chinook	201365 2013 HS Oct	SW	2013-10-18	Y	Y	A	NA	Hatchery	NA	208	105	Y	Y	Y	Y	Y	Y	Y	Y	Y	N	NA	NA	Y	N	NA	NA	NA	Cheakamus_Su	Cheakamus_Su	Hanford_Reach	Quinsam	Green@Kendal_F	9	9	55	7	50	0.77	0.07	0.05
B6962	1000-0033-124-B6962	1000-0033	High Seas	4-Fall	NA	2013	HS201365-EP01-124-003	Chinook	201365 2013 HS Oct	SW	2013-10-19	Y	Y	A	NA	Wild	NA	242	160	Y	Y	Y	Y	Y	Y	Y	Y	Y	N	NA	NA	Y	N	NA	NA	NA	Conuma	Conuma	Tlupana	Kaouk_R	Megin	8	8	8	8	8	0.48	0.23	0.22
B6963	1000-0033-124-B6963	1000-0033	High Seas	4-Fall	NA	2013	HS201365-EP01-124-004	Chinook	201365 2013 HS Oct	SW	2013-10-19	Y	Y	A	NA	Wild	NA	212	118	Y	Y	Y	Y	Y	Y	Y	Y	Y	N	NA	NA	Y	N	NA	NA	NA	Robertson	Robertson	NA	NA	NA	8	8	NA	NA	NA	1	0	NA
B6965	1000-0033-124-B6965	1000-0033	High Seas	4-Fall	NA	2013	HS201365-EP01-124-006	Chinook	201365 2013 HS Oct	SW	2013-10-19	Y	Y	NA	NA	Wild	NA	243	202	Y	Y	Y	Y	Y	Y	Y	Y	Y	N	NA	NA	Y	N	NA	NA	NA	Robertson	Robertson	Megin	8702Gold	Tlupana	8	8	8	8	8	0.87	0.08	0.02
B6966	1000-0033-124-B6966	1000-0033	High Seas	4-Fall	NA	2013	HS201365-EP01-124-007	Chinook	201365 2013 HS Oct	SW	2013-10-19	Y	Y	NA	NA	Wild	NA	232	150	Y	Y	Y	Y	Y	Y	Y	Y	Y	N	NA	NA	Y	N	NA	NA	NA	Robertson	Robertson	8702Gold	NA	NA	8	8	8	NA	NA	1	0	0
B6967	1000-0033-124-B6967	1000-0033	High Seas	4-Fall	NA	2013	HS201365-EP01-124-008	Chinook	201365 2013 HS Oct	SW	2013-10-19	Y	Y	A	NA	Wild	NA	240	168	Y	Y	Y	Y	Y	Y	Y	Y	Y	N	NA	NA	Y	N	NA	NA	NA	Robertson	Robertson	Nahmint	Thornton	NA	8	8	8	8	NA	0.97	0.03	0
B6968	1000-0033-124-B6968	1000-0033	High Seas	4-Fall	NA	2013	HS201365-EP02-124-001	Chinook	201365 2013 HS Oct	SW	2013-10-19	Y	Y	A	NA	Hatchery	NA	204	105	Y	Y	Y	Y	Y	Y	Y	Y	Y	N	NA	NA	Y	N	NA	NA	NA	Hanford_Reach	Hanford_Reach	Lyon's_Ferry_F	NA	NA	55	55	57	NA	NA	0.99	0.01	0
B6969	1000-0033-124-B6969	1000-0033	High Seas	4-Fall	NA	2013	HS201365-EP03-124-001	Chinook	201365 2013 HS Oct	SW	2013-10-19	Y	Y	A	NA	Hatchery	NA	313	383	Y	Y	Y	Y	Y	Y	Y	Y	Y	N	NA	NA	Y	N	NA	NA	NA	Hanford_Reach	Hanford_Reach	Lyon's_Ferry_F	L_Thompson	Wenatchee_Su	55	55	57	5	55	0.94	0.04	0.02
B6972	1000-0033-124-B6972	1000-0033	High Seas	4-Fall	NA	2013	HS201365-VI13-124-002	Chinook	201365 2013 HS Oct	SW	2013-10-20	Y	Y	A	NA	Wild	NA	218	122	Y	Y	Y	Y	Y	Y	Y	Y	Y	N	NA	NA	Y	N	NA	NA	NA	Robertson	Robertson	Thornton	NA	NA	8	8	8	NA	NA	0.96	0.04	0.01
B6973	1000-0033-124-B6973	1000-0033	High Seas	4-Fall	NA	2013	HS201365-VI13-124-003	Chinook	201365 2013 HS Oct	SW	2013-10-20	Y	Y	A	NA	Wild	NA	241	169	Y	Y	Y	Y	Y	Y	Y	Y	Y	N	NA	NA	Y	N	NA	NA	NA	Conuma	Conuma	Tlupana	Kaouk_R	Megin	8	8	8	8	8	0.44	0.37	0.13
B6974	1000-0033-124-B6974	1000-0033	High Seas	4-Fall	NA	2013	HS201365-VI13-124-004	Chinook	201365 2013 HS Oct	SW	2013-10-20	Y	Y	A	NA	Wild	NA	217	128	Y	Y	Y	Y	Y	Y	Y	Y	Y	N	NA	NA	Y	N	NA	NA	NA	San_Juan	San_Juan	Robertson	Moyeha_R	Kaouk_R	8	8	8	8	8	0.47	0.35	0.05
B6975	1000-0033-124-B6975	1000-0033	High Seas	4-Fall	NA	2013	HS201365-VI13-124-005	Chinook	201365 2013 HS Oct	SW	2013-10-20	Y	Y	A	NA	Wild	NA	254	203	Y	Y	Y	Y	Y	Y	Y	Y	Y	N	NA	NA	Y	N	NA	NA	NA	Cheakamus_Su	Cheakamus_Su	Quinsam	Walker	Deschutes-F	9	9	7	1	55	0.74	0.17	0.06
B6976	1000-0033-124-B6976	1000-0033	High Seas	4-Fall	NA	2013	HS201365-VI13-124-006	Chinook	201365 2013 HS Oct	SW	2013-10-20	Y	Y	A	NA	Hatchery	NA	223	143	Y	Y	Y	Y	Y	Y	Y	Y	Y	N	NA	NA	Y	N	NA	NA	NA	Moyeha_R	Moyeha_R	Nahmint	Nitinat	L_Thompson	8	8	8	8	5	0.31	0.2	0.14
B6977	1000-0033-124-B6977	1000-0033	High Seas	4-Fall	NA	2013	HS201365-VI13-124-007	Chinook	201365 2013 HS Oct	SW	2013-10-20	Y	Y	A	NA	Wild	NA	231	155	Y	Y	Y	Y	Y	Y	Y	Y	Y	N	NA	NA	Y	N	NA	NA	NA	Conuma	Conuma	Tlupana	Kaouk_R	Nahmint	8	8	8	8	8	0.64	0.28	0.07
B7013	1000-0033-124-B7013	1000-0033	High Seas	4-Fall	NA	2013	HS201365-QCSD01-124-002	Chinook	201365 2013 HS Oct	SW	2013-10-21	Y	Y	NA	NA	Wild	NA	244	172	Y	Y	Y	Y	Y	Y	Y	Y	Y	N	NA	NA	Y	N	NA	NA	NA	Conuma	Conuma	Tlupana	Kaouk_R	Tahsis	8	8	8	8	8	0.8	0.11	0.04
B7014	1000-0033-124-B7014	1000-0033	High Seas	4-Fall	NA	2013	HS201365-QCSD01-124-003	Chinook	201365 2013 HS Oct	SW	2013-10-21	Y	Y	NA	NA	Wild	NA	236	150	Y	Y	Y	Y	Y	Y	Y	Y	Y	N	NA	NA	Y	N	NA	NA	NA	Robertson	Robertson	Kaouk_R	NA	NA	8	8	8	NA	NA	0.98	0.02	0
B7015	1000-0033-124-B7015	1000-0033	High Seas	4-Fall	NA	2013	HS201365-QCSD01-124-004	Chinook	201365 2013 HS Oct	SW	2013-10-21	Y	Y	NA	NA	Wild	NA	249	177	Y	Y	Y	Y	Y	Y	Y	Y	Y	N	NA	NA	Y	N	NA	NA	NA	Robertson	Robertson	Conuma	Megin	8702Gold	8	8	8	8	8	0.7	0.12	0.06
B7050	1000-0033-124-B7050	1000-0033	High Seas	4-Fall	NA	2013	HS201365-QCST05-124-001	Chinook	201365 2013 HS Oct	SW	2013-11-03	Y	Y	A	N	Wild	W	217	116	Y	Y	Y	Y	Y	NA	Y	Y	Y	N	NA	NA	Y	N	NA	NA	NA	Klinaklini	Klinaklini	Wannock_R	Walker	Baker_Cr	9	9	10	1	2	0.59	0.29	0.06
B7051	1000-0033-124-B7051	1000-0033	High Seas	4-Fall	NA	2013	HS201365-QCST05-124-002	Chinook	201365 2013 HS Oct	SW	2013-11-03	Y	Y	A	N	Wild	W	223	137	Y	Y	Y	Y	Y	NA	Y	Y	Y	Y	NA	NA	Y	N	NA	NA	NA	Slim_C	Slim_C	Indianpoint	Morkill	Ptarmigan	1	1	1	1	1	0.13	0.11	0.09
B7053	1000-0033-124-B7053	1000-0033	High Seas	4-Fall	NA	2013	HS201365-QCST05-124-004	Chinook	201365 2013 HS Oct	SW	2013-11-03	Y	Y	A	N	Wild	W	207	105	Y	Y	Y	Y	Y	NA	Y	Y	Y	Y	NA	NA	Y	N	NA	NA	NA	L_Thompson	L_Thompson	Little	Cheakamus_Su	Seymour@Thomp	5	5	5	9	5	0.64	0.19	0.08
B7054	1000-0033-124-B7054	1000-0033	High Seas	4-Fall	NA	2013	HS201365-QCST05-124-005	Chinook	201365 2013 HS Oct	SW	2013-11-03	Y	Y	A	N	Wild	W	230	145	Y	Y	Y	Y	Y	NA	Y	Y	Y	N	NA	NA	Y	N	NA	NA	NA	Puntledge_F	Puntledge_F	Cowichan	Soos_Cr_H	Nanaimo_F	7	7	7	50	7	0.95	0.03	0.01
B7055	1000-0033-124-B7055	1000-0033	High Seas	4-Fall	NA	2013	HS201365-QCST06-124-001	Chinook	201365 2013 HS Oct	SW	2013-11-03	Y	Y	A	N	Wild	W	220	123	Y	Y	Y	Y	Y	NA	Y	Y	Y	Y	NA	NA	Y	N	NA	NA	NA	Klinaklini	Klinaklini	Kilbella	Phillips	NA	9	9	10	9	NA	0.98	0.02	0
B7056	1000-0033-124-B7056	1000-0033	High Seas	4-Fall	NA	2013	HS201365-QCST06-124-002	Chinook	201365 2013 HS Oct	SW	2013-11-03	Y	Y	A	N	Wild	W	245	172	Y	Y	Y	Y	Y	NA	Y	Y	Y	N	NA	NA	Y	N	NA	NA	NA	Kilbella	Kilbella	Nitinat	Kateen	Robertson	10	10	8	10	8	0.77	0.11	0.06
B7057	1000-0033-124-B7057	1000-0033	High Seas	4-Fall	NA	2013	HS201365-QCST06-124-003	Chinook	201365 2013 HS Oct	SW	2013-11-03	Y	Y	A	N	Wild	W	182	67	Y	Y	Y	Y	Y	NA	Y	Y	Y	Y	NA	NA	Y	N	NA	NA	NA	L_Thompson	L_Thompson	Ishkheenickh	South_Thom	Nangeese_R	5	5	11	5	22	0.83	0.12	0.02
B7066	1000-0033-124-B7066	1000-0033	High Seas	4-Fall	NA	2013	HS201365-QCST09-124-001	Chinook	201365 2013 HS Oct	SW	2013-11-03	Y	Y	A	N	Wild	W	208	101	Y	Y	Y	Y	Y	NA	Y	Y	Y	N	NA	NA	Y	N	NA	NA	NA	Wannock_R	Wannock_R	NA	NA	NA	10	10	NA	NA	NA	1	0	NA
B7080	1000-0033-124-B7080	1000-0033	High Seas	4-Fall	NA	2013	HS201365-QCST13-124-003	Chinook	201365 2013 HS Oct	SW	2013-11-04	Y	Y	A	N	Wild	W	229	147	Y	Y	Y	Y	Y	NA	Y	Y	Y	N	NA	NA	Y	N	NA	NA	NA	Klinaklini	Klinaklini	NA	NA	NA	9	9	NA	NA	NA	0.98	0.02	NA
B7081	1000-0033-124-B7081	1000-0033	High Seas	4-Fall	NA	2013	HS201365-QCST13-124-004	Chinook	201365 2013 HS Oct	SW	2013-11-04	Y	Y	A	N	Wild	W	212	147	Y	Y	Y	Y	Y	NA	Y	Y	Y	Y	NA	NA	Y	N	NA	NA	NA	Puntledge_F	Puntledge_F	Soos_Cr_H	Green@Kendal_F	Snohomish_R	7	7	50	50	50	0.63	0.36	0.01
B7086	1000-0033-124-B7086	1000-0033	High Seas	4-Fall	NA	2013	HS201365-QCST14-124-002	Chinook	201365 2013 HS Oct	SW	2013-11-04	Y	Y	A	N	Wild	W	247	167	Y	Y	Y	Y	Y	NA	Y	Y	Y	N	NA	NA	Y	N	NA	NA	NA	Puntledge_F	Puntledge_F	Cowichan	Quinsam	Nanaimo_F	7	7	7	7	7	0.75	0.22	0.03
B7088	1000-0033-124-B7088	1000-0033	High Seas	4-Fall	NA	2013	HS201365-QCST15-124-001	Chinook	201365 2013 HS Oct	SW	2013-11-04	Y	Y	A	N	Wild	W	240	166	Y	Y	Y	Y	Y	NA	Y	Y	Y	N	NA	NA	Y	N	NA	NA	NA	Wannock_R	Wannock_R	Soos_Cr_H	Skagit_Su	L_Thompson	10	10	50	50	5	0.99	0	0
B7089	1000-0033-124-B7089	1000-0033	High Seas	4-Fall	NA	2013	HS201365-QCST15-124-002	Chinook	201365 2013 HS Oct	SW	2013-11-04	Y	Y	A	N	Wild	W	225	135	Y	Y	Y	Y	Y	NA	Y	Y	Y	Y	NA	NA	Y	N	NA	NA	NA	Klinaklini	Klinaklini	NA	NA	NA	9	9	NA	NA	NA	1	0	NA
B7091	1000-0033-124-B7091	1000-0033	High Seas	4-Fall	NA	2013	HS201365-QCST15-124-004	Chinook	201365 2013 HS Oct	SW	2013-11-04	Y	Y	A	N	Wild	W	212	119	Y	Y	Y	Y	Y	NA	Y	Y	Y	Y	NA	NA	Y	N	NA	NA	NA	Swift	Swift	Slim_C	Holmes	Torpy	1	1	1	1	1	0.16	0.11	0.09
B7092	1000-0033-124-B7092	1000-0033	High Seas	4-Fall	NA	2013	HS201365-QCST16-124-001	Chinook	201365 2013 HS Oct	SW	2013-11-04	Y	Y	A	N	Wild	W	225	137	Y	Y	Y	Y	Y	NA	Y	Y	Y	N	NA	NA	Y	N	NA	NA	NA	Wannock_R	Wannock_R	NA	NA	NA	10	10	NA	NA	NA	1	NA	NA
B7107	1000-0033-124-B7107	1000-0033	High Seas	4-Fall	NA	2013	HS201365-QCST19-124-001	Chinook	201365 2013 HS Oct	SW	2013-11-04	Y	Y	A	N	Wild	W	275	237	Y	Y	Y	Y	Y	NA	Y	Y	Y	Y	NA	NA	Y	N	NA	NA	NA	Cheakamus_Su	Cheakamus_Su	Cheakamus	NA	NA	9	9	9	NA	NA	0.96	0.04	0
B7108	1000-0033-124-B7108	1000-0033	High Seas	4-Fall	NA	2013	HS201365-QCST19-124-002	Chinook	201365 2013 HS Oct	SW	2013-11-04	Y	Y	A	N	Wild	W	215	117	Y	Y	Y	Y	Y	NA	Y	Y	Y	N	NA	NA	Y	N	NA	NA	NA	Puntledge_F	Puntledge_F	Green@Kendal_F	Big_Qualicum	L_Qualicum	7	7	50	7	7	0.39	0.19	0.15
B7109	1000-0033-124-B7109	1000-0033	High Seas	4-Fall	NA	2013	HS201365-QCST20-124-001	Chinook	201365 2013 HS Oct	SW	2013-11-04	Y	Y	A	N	Wild	W	225	138	Y	Y	Y	Y	Y	NA	Y	Y	Y	Y	NA	NA	Y	N	NA	NA	NA	Swift	Swift	McGregor	Slim_C	Tete_Jaune	1	1	1	1	1	0.27	0.17	0.11
B7110	1000-0033-124-B7110	1000-0033	High Seas	4-Fall	NA	2013	HS201365-QCST20-124-002	Chinook	201365 2013 HS Oct	SW	2013-11-04	Y	Y	A	N	Hatchery	H	301	337	Y	Y	Y	Y	Y	NA	Y	Y	Y	N	NA	NA	Y	N	NA	NA	NA	Hanford_Reach	Hanford_Reach	Deschutes-F	Lyon's_Ferry_F	Snohomish_R	55	55	55	57	50	0.61	0.27	0.05
B7115	1000-0033-124-B7115	1000-0033	High Seas	4-Fall	NA	2013	HS201365-QCST22-124-003	Chinook	201365 2013 HS Oct	SW	2013-11-05	Y	Y	A	N	Wild	W	189	75	Y	Y	Y	Y	Y	NA	Y	Y	Y	Y	NA	NA	Y	N	NA	NA	NA	Wannock_R	Wannock_R	NA	NA	NA	10	10	NA	NA	NA	1	NA	NA
B7122	1000-0033-124-B7122	1000-0033	High Seas	4-Fall	NA	2013	HS201365-QCST23-124-002	Chinook	201365 2013 HS Oct	SW	2013-11-05	Y	Y	A	N	Wild	W	222	109	Y	Y	Y	Y	Y	NA	Y	Y	Y	N	NA	NA	Y	N	NA	NA	NA	Puntledge_F	Puntledge_F	L_Qualicum	Cowichan	Quinsam	7	7	7	7	7	0.85	0.14	0
B7123	1000-0033-124-B7123	1000-0033	High Seas	4-Fall	NA	2013	HS201365-QCST24-124-001	Chinook	201365 2013 HS Oct	SW	2013-11-05	Y	Y	A	N	Wild	W	228	139	Y	Y	Y	Y	Y	NA	Y	Y	Y	Y	NA	NA	Y	N	NA	NA	NA	Klinaklini	Klinaklini	Hirsch	Hanford_Reach	Kitimat	9	9	10	55	10	0.7	0.12	0.06
B7134	1000-0033-124-B7134	1000-0033	High Seas	4-Fall	NA	2013	HS201365-QCST26-124-001	Chinook	201365 2013 HS Oct	SW	2013-11-05	Y	Y	A	N	Wild	W	236	163	Y	Y	Y	Y	Y	NA	Y	Y	Y	N	NA	NA	Y	N	NA	NA	NA	Klinaklini	Klinaklini	NA	NA	NA	9	9	NA	NA	NA	1	0	NA
B7135	1000-0033-124-B7135	1000-0033	High Seas	4-Fall	NA	2013	HS201365-QCST26-124-002	Chinook	201365 2013 HS Oct	SW	2013-11-05	Y	Y	A	N	Wild	W	196	83	Y	Y	Y	Y	Y	NA	Y	Y	Y	Y	NA	NA	Y	N	NA	NA	NA	Klinaklini	Klinaklini	NA	NA	NA	9	9	NA	NA	NA	1	0	NA
B7137	1000-0033-124-B7137	1000-0033	High Seas	4-Fall	NA	2013	HS201365-QCST27-124-001	Chinook	201365 2013 HS Oct	SW	2013-11-05	Y	Y	A	N	Wild	W	250	179	Y	Y	Y	Y	Y	NA	Y	Y	Y	Y	NA	NA	Y	N	NA	NA	NA	Klinaklini	Klinaklini	Snohomish_R	Kilbella	Kitimat	9	9	50	10	10	0.96	0.04	0
B7138	1000-0033-124-B7138	1000-0033	High Seas	4-Fall	NA	2013	HS201365-QCST27-124-002	Chinook	201365 2013 HS Oct	SW	2013-11-05	Y	Y	A	N	Wild	W	254	205	Y	Y	Y	Y	Y	NA	Y	Y	Y	N	NA	NA	Y	N	NA	NA	NA	Klinaklini	Klinaklini	NA	NA	NA	9	9	NA	NA	NA	0.99	0.01	NA
B7164	1000-0033-124-B7164	1000-0033	High Seas	4-Fall	NA	2013	HS201365-JS02-124-001	Chinook	201365 2013 HS Oct	SW	2013-11-06	Y	Y	NA	N	Hatchery	H	203	90	Y	Y	Y	Y	Y	NA	Y	Y	Y	N	NA	NA	Y	N	NA	NA	NA	Puntledge_F	Puntledge_F	Big_Qualicum	L_Qualicum	Cheakamus_F	7	7	7	7	9	0.78	0.15	0.05
D1971	1000-0099-124-D1971	1000-0099	Strait of Georgia	3-Summer	NA	2014	CK206	Chinook	2014 SOG Jun Jul Ricker	SW	2014-06-26	Y	Y	A	NA	Wild	NA	153	45	Y	Y	Y	Y	Y	N	Y	Y	Y	N	NA	NA	Y	NA	NA	NA	NA	N_Thom@Main	Raft_R	Clearwater	Chilko	Chilko	4	4	4	2	2	0.796	0.141	0.0586
D2549	1000-0099-124-D2549	1000-0099	Strait of Georgia	3-Summer	NA	2014	CK324	Chinook	2014 SOG Jun Jul Ricker	SW	2014-06-28	Y	Y	A	NA	Wild	NA	154	41	Y	Y	Y	Y	Y	N	Y	Y	Y	N	NA	NA	Y	NA	NA	NA	NA	Raft_R	Finn	N_Thom@Main	0	0	4	4	4	0	0	0.9759	0.0221	0.002
D2835	1000-0099-124-D2835	1000-0099	Strait of Georgia	3-Summer	NA	2014	CK-789	Chinook	2014 SOG Jun Jul Ricker	SW	2014-07-03	Y	Y	A	NA	Wild	NA	210	116	Y	Y	Y	Y	Y	N	Y	Y	Y	N	NA	NA	Y	NA	NA	NA	NA	Willow_R	Cottonwood	Bowron	Nazko	Nazko	1	2	1	1	2	0.7359	0.1003	0.0778
D2837	1000-0099-124-D2837	1000-0099	Strait of Georgia	3-Summer	NA	2014	CK-780	Chinook	2014 SOG Jun Jul Ricker	SW	2014-07-03	Y	Y	A	NA	Wild	NA	141	36	Y	Y	Y	Y	Y	N	Y	Y	Y	N	NA	NA	Y	NA	NA	NA	NA	Slim_C	Bowron	Dome	Holmes	Holmes	1	1	1	1	1	0.7375	0.202	0.0309
D2839	1000-0099-124-D2839	1000-0099	Strait of Georgia	3-Summer	NA	2014	CK-782	Chinook	2014 SOG Jun Jul Ricker	SW	2014-07-03	Y	Y	A	NA	Wild	NA	190	75	Y	Y	Y	Y	Y	N	Y	Y	Y	N	NA	NA	Y	NA	NA	NA	NA	Nicola	Coldwater	Bonaparte	0	0	6	6	6	6	0	0.8938	0.0954	0.0085
D3161	1000-0099-124-D3161	1000-0099	Strait of Georgia	3-Summer	NA	2014	NA	Chinook	2014 SOG Jun Jul Ricker	SW	2014-07-08	Y	Y	NA	NA	Wild	NA	155	50	Y	Y	Y	Y	Y	N	Y	Y	Y	N	NA	NA	Y	NA	NA	NA	NA	Tete_Jaune	McGregor	Bowron	Morkill	Morkill	1	1	1	1	1	0.4704	0.2193	0.1533
D3163	1000-0099-124-D3163	1000-0099	Strait of Georgia	3-Summer	NA	2014	NA	Chinook	2014 SOG Jun Jul Ricker	SW	2014-07-08	Y	Y	NA	NA	Wild	NA	148	35	Y	Y	Y	Y	Y	N	Y	Y	Y	N	NA	NA	Y	NA	NA	NA	NA	Slim_C	Bowron	Morkill	McGregor	McGregor	1	1	1	1	1	0.4384	0.1825	0.1553
D3165	1000-0099-124-D3165	1000-0099	Strait of Georgia	3-Summer	NA	2014	NA	Chinook	2014 SOG Jun Jul Ricker	SW	2014-07-08	Y	Y	NA	NA	Wild	NA	160	49	Y	Y	Y	Y	Y	N	Y	Y	Y	N	NA	NA	Y	NA	NA	NA	NA	Morkill	Slim_C	McGregor	Tete_Jaune	Tete_Jaune	1	1	1	1	1	0.8263	0.1142	0.0231
D3197	1000-0038-124-D3197	1000-0038	High Seas	3-Summer	NA	2014	HS201436-JS02-124-001	Chinook	201436 2014 HS Jul	SW	2014-07-09	Y	Y	A	N	Wild	W	217	112	Y	Y	Y	Y	Y	N	Y	Y	Y	N	NA	NA	Y	N	NA	NA	NA	Kitimat	Green@Kendal_F	Cowichan	Quinsam	Puntledge_F	10	50	7	7	7	0.9832	0.01	0.002
D3601	1000-0038-124-D3601	1000-0038	High Seas	3-Summer	NA	2014	HS201436-JS02-124-002	Chinook	201436 2014 HS Jul	SW	2014-07-09	Y	Y	A	N	Wild	W	149	38	Y	Y	Y	Y	Y	N	Y	Y	Y	N	NA	NA	Y	N	NA	NA	NA	Tete_Jaune	Holmes	Kenneth_Cr	Morkill	Torpy	1	1	1	1	1	0.4961	0.3869	0.0757
D3617	1000-0038-124-D3617	1000-0038	High Seas	3-Summer	NA	2014	HS201436-JS04-124-001	Chinook	201436 2014 HS Jul	SW	2014-07-09	Y	Y	A	N	Wild	W	144	34	Y	Y	Y	Y	Y	N	Y	Y	Y	N	NA	NA	Y	N	NA	NA	NA	Big_Qualicum	Puntledge_F	Cowichan	Nanaimo_F	Green@Kendal_F	7	7	7	7	50	0.5594	0.2358	0.1906
D3631	1000-0038-124-D3631	1000-0038	High Seas	3-Summer	NA	2014	HS201436-JS07-124-003	Chinook	201436 2014 HS Jul	SW	2014-07-09	Y	Y	A	N	Wild	W	170	52	Y	Y	Y	Y	Y	N	Y	Y	Y	N	NA	NA	Y	N	NA	NA	NA	Kitimat	U_Atnarko	Devereux	0	0	10	10	9	0	0	0.9987	0.0008	0.0005
D3645	1000-0038-124-D3645	1000-0038	High Seas	3-Summer	NA	2014	HS201436-QCST01-124-001	Chinook	201436 2014 HS Jul	SW	2014-07-10	Y	Y	A	N	Wild	W	190	81	Y	Y	Y	Y	Y	N	Y	Y	Y	N	NA	NA	Y	N	NA	NA	NA	Devereux	Kitimat	Klinaklini	Cheakamus_Su	Mamquam	9	10	9	9	9	0.6037	0.3235	0.0639
D3646	1000-0038-124-D3646	1000-0038	High Seas	3-Summer	NA	2014	HS201436-QCST01-124-002	Chinook	201436 2014 HS Jul	SW	2014-07-10	Y	Y	A	N	Wild	W	143	34	Y	Y	Y	Y	Y	N	Y	Y	Y	Y	NA	NA	Y	N	NA	NA	NA	Nazko	Westroad	Stuart	Chilako	Chilko	2	2	2	2	2	0.6053	0.1278	0.0719
D3653	1000-0038-124-D3653	1000-0038	High Seas	3-Summer	NA	2014	HS201436-QCST02-124-001	Chinook	201436 2014 HS Jul	SW	2014-07-10	Y	Y	A	N	Hatchery	H	162	57	Y	Y	Y	Y	Y	N	Y	Y	Y	N	NA	NA	Y	N	NA	NA	NA	Big_Qualicum	Puntledge_F	Green@Kendal_F	Cowichan	Quinsam	7	7	50	7	7	0.3509	0.2074	0.1382
D3660	1000-0038-124-D3660	1000-0038	High Seas	3-Summer	NA	2014	HS201436-QCST03-124-001	Chinook	201436 2014 HS Jul	SW	2014-07-10	Y	Y	A	N	Hatchery	H	334	442	Y	Y	Y	Y	Y	N	Y	Y	Y	Y	NA	NA	Y	N	NA	NA	NA	Green@Kendal_F	Kitimat	U_Atnarko	Nanaimo_F	Quinsam	50	10	10	7	7	0.907	0.0888	0.0022
D3661	1000-0038-124-D3661	1000-0038	High Seas	3-Summer	NA	2014	HS201436-QCST03-124-002	Chinook	201436 2014 HS Jul	SW	2014-07-10	Y	Y	A	N	Wild	W	168	57	Y	Y	Y	Y	Y	N	Y	Y	Y	N	NA	NA	Y	N	NA	NA	NA	Nazko	Westroad	Bridge	Nechako	L_Chilcoti	2	2	2	2	2	0.5888	0.1739	0.0799
D3667	1000-0038-124-D3667	1000-0038	High Seas	3-Summer	NA	2014	HS201436-QCST04-124-001	Chinook	201436 2014 HS Jul	SW	2014-07-10	Y	Y	A	N	Wild	W	191	86	Y	Y	Y	Y	Y	N	Y	Y	Y	N	NA	NA	Y	N	NA	NA	NA	Woss_Lake	Nimpkish	0	0	0	7	7	0	0	0	0.7	0.3	0
D3720	1000-0038-124-D3720	1000-0038	High Seas	3-Summer	NA	2014	HS201436-QCST17-124-001	Chinook	201436 2014 HS Jul	SW	2014-07-12	Y	Y	NA	N	Wild	W	161	50	Y	Y	Y	Y	Y	N	Y	Y	Y	Y	NA	NA	Y	N	NA	NA	NA	James	Fontoniko	Kenneth_Cr	0	0	1	1	1	0	0	0.8	0.1	0.1
D3721	1000-0038-124-D3721	1000-0038	High Seas	3-Summer	NA	2014	HS201436-QCST17-124-002	Chinook	201436 2014 HS Jul	SW	2014-07-12	Y	Y	NA	N	Wild	W	168	58	Y	Y	Y	Y	Y	N	Y	Y	Y	N	NA	NA	Y	N	NA	NA	NA	Salmon@PG	Holmes	Fontoniko	Slim_C	James	1	1	1	1	1	0.4719	0.1185	0.0881
D3723	1000-0038-124-D3723	1000-0038	High Seas	3-Summer	NA	2014	HS201436-QCST17-124-004	Chinook	201436 2014 HS Jul	SW	2014-07-12	Y	Y	NA	N	Wild	W	165	54	Y	Y	Y	Y	Y	N	Y	Y	Y	N	NA	NA	Y	N	NA	NA	NA	Little	L_Thompson	Chuckwalla	Kilbella	L_Kalum	5	5	10	10	23	0.3437	0.2547	0.1514
D3724	1000-0038-124-D3724	1000-0038	High Seas	3-Summer	NA	2014	HS201436-QCST17-124-005	Chinook	201436 2014 HS Jul	SW	2014-07-12	Y	Y	NA	N	Wild	W	164	51	Y	Y	Y	Y	Y	N	Y	Y	Y	Y	NA	NA	Y	N	NA	NA	NA	James	Slim_C	Fontoniko	McGregor	Kenneth_Cr	1	1	1	1	1	0.8902	0.0815	0.0166
D3725	1000-0038-124-D3725	1000-0038	High Seas	3-Summer	NA	2014	HS201436-QCST17-124-006	Chinook	201436 2014 HS Jul	SW	2014-07-12	Y	Y	NA	N	Wild	W	169	60	Y	Y	Y	Y	Y	N	Y	Y	Y	N	NA	NA	Y	N	NA	NA	NA	Tete_Jaune	Holmes	Morkill	Slim_C	Kenneth_Cr	1	1	1	1	1	0.5877	0.3985	0.0119
D3847	1000-0038-124-D3847	1000-0038	High Seas	3-Summer	NA	2014	HS201436-RI03-124-003	Chinook	201436 2014 HS Jul	SW	2014-07-18	Y	Y	NA	N	Wild	W	172	65	Y	Y	Y	Y	Y	N	Y	Y	Y	N	NA	NA	Y	N	NA	NA	NA	Tete_Jaune	Holmes	Morkill	Kenneth_Cr	Horsey	1	1	1	1	1	0.5427	0.3105	0.0538
D3849	1000-0038-124-D3849	1000-0038	High Seas	3-Summer	NA	2014	HS201436-RI03-124-005	Chinook	201436 2014 HS Jul	SW	2014-07-18	Y	Y	NA	N	Wild	W	183	76	Y	Y	Y	Y	Y	N	Y	Y	Y	N	NA	NA	Y	N	NA	NA	NA	Salmon@PG	Slim_C	James	Nechako	Kuzkwa_Cr	1	1	1	2	2	0.804	0.1201	0.0265
D3851	1000-0038-124-D3851	1000-0038	High Seas	3-Summer	NA	2014	HS201436-RI04-124-002	Chinook	201436 2014 HS Jul	SW	2014-07-18	Y	Y	NA	N	Wild	W	150	43	Y	Y	Y	Y	Y	N	Y	Y	Y	N	NA	NA	Y	N	NA	NA	NA	Salmon@PG	Slim_C	Morkill	Tete_Jaune	James	1	1	1	1	1	0.6509	0.1628	0.0919
D3863	1000-0038-124-D3863	1000-0038	High Seas	3-Summer	NA	2014	HS201436-IBC20-124-001	Chinook	201436 2014 HS Jul	SW	2014-07-18	Y	Y	NA	N	Wild	W	214	121	Y	Y	Y	Y	Y	N	Y	Y	Y	N	NA	NA	Y	N	NA	NA	NA	Slim_C	James	Morkill	Holmes	Kenneth_Cr	1	1	1	1	1	0.2628	0.2212	0.211
D4079	1000-0100-124-D4079	1000-0100	Strait of Georgia	3-Summer	NA	2014	NA	Chinook	2014 SOG Sept Ricker	SW	2014-09-18	Y	Y	NA	NA	Wild	NA	212	110	Y	Y	Y	Y	Y	N	Y	Y	Y	N	NA	NA	Y	NA	NA	NA	NA	Slim_C	Tete_Jaune	Nechako	Willow_R	Holmes	1	1	2	1	1	0.9503	0.0403	0.0077
D4080	1000-0100-124-D4080	1000-0100	Strait of Georgia	3-Summer	NA	2014	NA	Chinook	2014 SOG Sept Ricker	SW	2014-09-18	Y	Y	NA	NA	Wild	NA	144	31	Y	Y	Y	Y	Y	N	Y	Y	Y	Y	NA	NA	Y	NA	NA	NA	NA	L_Shuswap	L_Shus@U_Adams	South_Thom	Bessette	M_Shuswap	5	5	5	5	5	0.9917	0.0068	0.001
D4087	1000-0100-124-D4087	1000-0100	Strait of Georgia	3-Summer	NA	2014	NA	Chinook	2014 SOG Sept Ricker	SW	2014-09-18	Y	Y	NA	NA	Wild	NA	143	30	Y	Y	Y	Y	Y	N	Y	Y	Y	N	NA	NA	Y	NA	NA	NA	NA	South_Thom	L_Shuswap	Little_R	Seymour@Thomp	Barriere	5	5	5	5	4	0.827	0.1704	0.0022
D4088	1000-0100-124-D4088	1000-0100	Strait of Georgia	3-Summer	NA	2014	NA	Chinook	2014 SOG Sept Ricker	SW	2014-09-18	Y	Y	NA	NA	Wild	NA	237	165	Y	Y	Y	Y	Y	N	Y	Y	Y	Y	NA	NA	Y	NA	NA	NA	NA	Tete_Jaune	Nechako	Willow_R	Holmes	Slim_C	1	2	1	1	1	0.7739	0.1328	0.0461
D4089	1000-0100-124-D4089	1000-0100	Strait of Georgia	3-Summer	NA	2014	NA	Chinook	2014 SOG Sept Ricker	SW	2014-09-18	Y	Y	NA	NA	Wild	NA	197	90	Y	Y	Y	Y	Y	N	Y	Y	Y	N	NA	NA	Y	NA	NA	NA	NA	Nechako	Westroad	Nazko	Endako	Stuart	2	2	2	2	2	0.3792	0.2806	0.2479
D4090	1000-0100-124-D4090	1000-0100	Strait of Georgia	3-Summer	NA	2014	NA	Chinook	2014 SOG Sept Ricker	SW	2014-09-18	Y	Y	NA	NA	Wild	NA	229	135	Y	Y	Y	Y	Y	N	Y	Y	Y	Y	NA	NA	Y	NA	NA	NA	NA	Nicola	Deadman	Bonaparte	Coldwater	NA	6	6	6	6	NA	0.9899	0.0055	0.0041
D4091	1000-0100-124-D4091	1000-0100	Strait of Georgia	3-Summer	NA	2014	NA	Chinook	2014 SOG Sept Ricker	SW	2014-09-18	Y	Y	NA	NA	Wild	NA	184	66	Y	Y	Y	Y	Y	N	Y	Y	Y	N	NA	NA	Y	NA	NA	NA	NA	Big_Qualicum	L_Qualicum	Cowichan	Puntledge_F	NA	7	7	7	7	NA	0.9465	0.0477	0.0055
D4092	1000-0100-124-D4092	1000-0100	Strait of Georgia	3-Summer	NA	2014	NA	Chinook	2014 SOG Sept Ricker	SW	2014-09-18	Y	Y	NA	NA	Wild	NA	196	83	Y	Y	Y	Y	Y	N	Y	Y	Y	Y	NA	NA	Y	NA	NA	NA	NA	Big_Qualicum	Cowichan	L_Qualicum	Puntledge_F	NA	7	7	7	7	NA	0.9398	0.0516	0.0082
D4093	1000-0100-124-D4093	1000-0100	Strait of Georgia	3-Summer	NA	2014	NA	Chinook	2014 SOG Sept Ricker	SW	2014-09-18	Y	Y	NA	NA	Wild	NA	201	104	Y	Y	Y	Y	Y	N	Y	Y	Y	N	NA	NA	Y	NA	NA	NA	NA	N_Thom@Main	Raft_R	Barriere	Finn	L_Thompson	4	4	4	4	5	0.4102	0.3081	0.2132
D4094	1000-0100-124-D4094	1000-0100	Strait of Georgia	3-Summer	NA	2014	NA	Chinook	2014 SOG Sept Ricker	SW	2014-09-18	Y	Y	NA	NA	Wild	NA	238	149	Y	Y	Y	Y	Y	N	Y	Y	Y	Y	NA	NA	Y	NA	NA	NA	NA	Seymour@Thomp	Eagle_R	South_Thom	Little_R	L_Thompson	5	5	5	5	5	0.7447	0.2488	0.0037
D4095	1000-0100-124-D4095	1000-0100	Strait of Georgia	3-Summer	NA	2014	NA	Chinook	2014 SOG Sept Ricker	SW	2014-09-18	Y	Y	NA	NA	Wild	NA	188	70	Y	Y	Y	Y	Y	N	Y	Y	Y	N	NA	NA	Y	NA	NA	NA	NA	Big_Qualicum	L_Qualicum	Quinsam	NA	NA	7	7	7	NA	NA	0.9976	0.0021	0.0003
D4096	1000-0100-124-D4096	1000-0100	Strait of Georgia	3-Summer	NA	2014	NA	Chinook	2014 SOG Sept Ricker	SW	2014-09-18	Y	Y	NA	NA	Wild	NA	187	74	Y	Y	Y	Y	Y	N	Y	Y	Y	Y	NA	NA	Y	NA	NA	NA	NA	Big_Qualicum	L_Qualicum	NA	NA	NA	7	7	NA	NA	NA	0.9994	0.0006	NA
D4097	1000-0100-124-D4097	1000-0100	Strait of Georgia	3-Summer	NA	2014	NA	Chinook	2014 SOG Sept Ricker	SW	2014-09-18	Y	Y	NA	NA	Hatchery	NA	163	48	Y	Y	Y	Y	Y	N	Y	Y	Y	N	NA	NA	Y	NA	NA	NA	NA	Big_Qualicum	Hanford_Reach	L_Thompson	Quinsam	L_Qualicum	7	55	5	7	7	0.502	0.1197	0.1097
D4098	1000-0100-124-D4098	1000-0100	Strait of Georgia	3-Summer	NA	2014	NA	Chinook	2014 SOG Sept Ricker	SW	2014-09-18	Y	Y	NA	NA	Wild	NA	202	98	Y	Y	Y	Y	Y	N	Y	Y	Y	Y	NA	NA	Y	NA	NA	NA	NA	Big_Qualicum	L_Qualicum	Cowichan	Quinsam	Puntledge_F	7	7	7	7	7	0.973	0.017	0.0088
D4103	1000-0100-124-D4103	1000-0100	Strait of Georgia	3-Summer	NA	2014	NA	Chinook	2014 SOG Sept Ricker	SW	2014-09-18	Y	Y	NA	NA	Wild	NA	205	103	Y	Y	Y	Y	Y	N	Y	Y	Y	N	NA	NA	Y	NA	NA	NA	NA	Nechako	Nazko	Westroad	Slim_C	Tete_Jaune	2	2	2	1	1	0.7079	0.2309	0.0169
D4104	1000-0100-124-D4104	1000-0100	Strait of Georgia	3-Summer	NA	2014	NA	Chinook	2014 SOG Sept Ricker	SW	2014-09-18	Y	Y	NA	NA	Wild	NA	212	112	Y	Y	Y	Y	Y	N	Y	Y	Y	Y	NA	NA	Y	NA	NA	NA	NA	Tete_Jaune	Cottonwood	Slim_C	Salmon@PG	NA	1	2	1	1	NA	0.9961	0.0018	0.0012
D4105	1000-0100-124-D4105	1000-0100	Strait of Georgia	3-Summer	NA	2014	NA	Chinook	2014 SOG Sept Ricker	SW	2014-09-18	Y	Y	NA	NA	Wild	NA	235	159	Y	Y	Y	Y	Y	N	Y	Y	Y	N	NA	NA	Y	NA	NA	NA	NA	L_Thompson	Little_R	Nechako	Nazko	South_Thom	5	5	2	2	5	0.4199	0.2973	0.1134
D4107	1000-0100-124-D4107	1000-0100	Strait of Georgia	3-Summer	NA	2014	NA	Chinook	2014 SOG Sept Ricker	SW	2014-09-18	Y	Y	NA	NA	Wild	NA	134	34	Y	Y	Y	Y	Y	N	Y	Y	Y	N	NA	NA	Y	NA	NA	NA	NA	South_Thom	L_Thompson	Little_R	L_Adams	NA	5	5	5	5	NA	0.8265	0.1215	0.0519
D4108	1000-0100-124-D4108	1000-0100	Strait of Georgia	3-Summer	NA	2014	NA	Chinook	2014 SOG Sept Ricker	SW	2014-09-18	Y	Y	NA	NA	Wild	NA	229	145	Y	Y	Y	Y	Y	N	Y	Y	Y	Y	NA	NA	Y	NA	NA	NA	NA	Quinsam	NA	NA	NA	NA	7	NA	NA	NA	NA	1	NA	NA
D4109	1000-0100-124-D4109	1000-0100	Strait of Georgia	3-Summer	NA	2014	NA	Chinook	2014 SOG Sept Ricker	SW	2014-09-18	Y	Y	NA	NA	Wild	NA	135	28	Y	Y	Y	Y	Y	N	Y	Y	Y	N	NA	NA	Y	NA	NA	NA	NA	Little_R	South_Thom	L_Thompson	L_Adams	NA	5	5	5	5	NA	0.7084	0.2758	0.0157
D4110	1000-0100-124-D4110	1000-0100	Strait of Georgia	3-Summer	NA	2014	NA	Chinook	2014 SOG Sept Ricker	SW	2014-09-18	Y	Y	NA	NA	Wild	NA	149	37	Y	Y	Y	Y	Y	N	Y	Y	Y	Y	NA	NA	Y	NA	NA	NA	NA	Harrison	NA	NA	NA	NA	3	NA	NA	NA	NA	1	NA	NA
D4117	1000-0100-124-D4117	1000-0100	Strait of Georgia	3-Summer	NA	2014	NA	Chinook	2014 SOG Sept Ricker	SW	2014-09-18	Y	Y	NA	NA	Wild	NA	197	89	Y	Y	Y	Y	Y	N	Y	Y	Y	N	NA	NA	Y	NA	NA	NA	NA	Slim_C	James	Walker	Salmon@PG	Nechako	1	1	1	1	2	0.9756	0.0089	0.0074
D4119	1000-0100-124-D4119	1000-0100	Strait of Georgia	3-Summer	NA	2014	NA	Chinook	2014 SOG Sept Ricker	SW	2014-09-18	Y	Y	NA	NA	Wild	NA	150	38	Y	Y	Y	Y	Y	N	Y	Y	Y	N	NA	NA	Y	NA	NA	NA	NA	L_Shuswap	Seymour@Thomp	Little_R	NA	NA	5	5	5	NA	NA	0.9994	0.0005	0.0001
D4120	1000-0100-124-D4120	1000-0100	Strait of Georgia	3-Summer	NA	2014	NA	Chinook	2014 SOG Sept Ricker	SW	2014-09-18	Y	Y	NA	NA	Wild	NA	133	26	Y	Y	Y	Y	Y	N	Y	Y	Y	Y	NA	NA	Y	NA	NA	NA	NA	L_Shuswap	Seymour@Thomp	Little_R	Eagle_R	South_Thom	5	5	5	5	5	0.7926	0.1288	0.0696
D4121	1000-0100-124-D4121	1000-0100	Strait of Georgia	3-Summer	NA	2014	NA	Chinook	2014 SOG Sept Ricker	SW	2014-09-18	Y	Y	NA	NA	Wild	NA	240	192	Y	Y	Y	Y	Y	N	Y	Y	Y	N	NA	NA	Y	NA	NA	NA	NA	Tete_Jaune	Nechako	Nazko	Slim_C	Holmes	1	2	2	1	1	0.9463	0.0273	0.0118
D4135	1000-0100-124-D4135	1000-0100	Strait of Georgia	3-Summer	NA	2014	NA	Chinook	2014 SOG Sept Ricker	SW	2014-09-18	Y	Y	NA	NA	Wild	NA	170	55	Y	Y	Y	Y	Y	N	Y	Y	Y	N	NA	NA	Y	NA	NA	NA	NA	Harrison	Exstew_R	Bute	Kincolith	Chilliwack_F	3	23	9	11	3	0.9715	0.0155	0.0098
D4137	1000-0100-124-D4137	1000-0100	Strait of Georgia	3-Summer	NA	2014	NA	Chinook	2014 SOG Sept Ricker	SW	2014-09-18	Y	Y	NA	NA	Hatchery	NA	240	185	Y	Y	Y	Y	Y	N	Y	Y	Y	N	NA	NA	Y	NA	NA	NA	NA	Nicola	NA	NA	NA	NA	6	NA	NA	NA	NA	1	NA	NA
D4138	1000-0100-124-D4138	1000-0100	Strait of Georgia	3-Summer	NA	2014	NA	Chinook	2014 SOG Sept Ricker	SW	2014-09-18	Y	Y	NA	NA	Wild	NA	135	27	Y	Y	Y	Y	Y	N	Y	Y	Y	Y	NA	NA	Y	NA	NA	NA	NA	L_Thompson	South_Thom	Little_R	Harrison	NA	5	5	5	3	NA	0.9281	0.0632	0.0075
D4141	1000-0100-124-D4141	1000-0100	Strait of Georgia	3-Summer	NA	2014	NA	Chinook	2014 SOG Sept Ricker	SW	2014-09-18	Y	Y	NA	NA	Wild	NA	158	43	Y	Y	Y	Y	Y	N	Y	Y	Y	N	NA	NA	Y	NA	NA	NA	NA	Quinsam	NA	NA	NA	NA	7	NA	NA	NA	NA	1	NA	NA
D4142	1000-0100-124-D4142	1000-0100	Strait of Georgia	3-Summer	NA	2014	NA	Chinook	2014 SOG Sept Ricker	SW	2014-09-18	Y	Y	NA	NA	Wild	NA	136	27	Y	Y	N	Y	Y	N	Y	Y	Y	Y	NA	NA	Y	NA	NA	NA	NA	Seymour@Thomp	Little_R	Eagle_R	South_Thom	L_Adams	5	5	5	5	5	0.7774	0.0689	0.0674
D4143	1000-0100-124-D4143	1000-0100	Strait of Georgia	3-Summer	NA	2014	NA	Chinook	2014 SOG Sept Ricker	SW	2014-09-18	Y	Y	NA	NA	Wild	NA	196	80	Y	Y	N	Y	Y	N	Y	Y	Y	N	NA	NA	Y	NA	NA	NA	NA	Big_Qualicum	L_Qualicum	NA	NA	NA	7	7	NA	NA	NA	0.9996	0.0004	NA
D4145	1000-0100-124-D4145	1000-0100	Strait of Georgia	3-Summer	NA	2014	NA	Chinook	2014 SOG Sept Ricker	SW	2014-09-18	Y	Y	NA	NA	Wild	NA	142	29	Y	Y	Y	Y	Y	N	Y	Y	Y	N	NA	NA	Y	NA	NA	NA	NA	Quinsam	L_Qualicum	Big_Qualicum	Snohomish_R	Bear	7	7	7	50	19	0.9961	0.0031	0.0005
D4147	1000-0100-124-D4147	1000-0100	Strait of Georgia	3-Summer	NA	2014	NA	Chinook	2014 SOG Sept Ricker	SW	2014-09-18	Y	Y	NA	NA	Wild	NA	153	38	Y	Y	Y	Y	Y	N	Y	Y	Y	N	NA	NA	Y	NA	NA	NA	NA	Big_Qualicum	L_Qualicum	Cheakamus_F	Quinsam	Bute	7	7	9	7	9	0.9647	0.033	0.0021
D4149	1000-0100-124-D4149	1000-0100	Strait of Georgia	3-Summer	NA	2014	NA	Chinook	2014 SOG Sept Ricker	SW	2014-09-18	Y	Y	NA	NA	Wild	NA	251	185	Y	Y	Y	Y	Y	N	Y	Y	Y	N	NA	NA	Y	NA	NA	NA	NA	Big_Qualicum	Homathko	Skagit_Su	Cheakamus_Su	L_Qualicum	7	9	50	9	7	0.7102	0.1945	0.0337
D4151	1000-0100-124-D4151	1000-0100	Strait of Georgia	3-Summer	NA	2014	NA	Chinook	2014 SOG Sept Ricker	SW	2014-09-18	Y	Y	NA	NA	Wild	NA	187	78	Y	Y	Y	Y	Y	N	Y	Y	Y	N	NA	NA	Y	NA	NA	NA	NA	Slim_C	Horsefly	Tete_Jaune	McGregor	James	1	2	1	1	1	0.9976	0.0017	0.0004
D4154	1000-0100-124-D4154	1000-0100	Strait of Georgia	3-Summer	NA	2014	NA	Chinook	2014 SOG Sept Ricker	SW	2014-09-19	Y	Y	NA	NA	Wild	NA	238	163	Y	Y	Y	Y	Y	N	Y	Y	Y	Y	NA	NA	Y	NA	NA	NA	NA	Nechako	Nazko	Westroad	Slim_C	Kuzkwa_Cr	2	2	2	1	2	0.7654	0.2162	0.0065
D4155	1000-0100-124-D4155	1000-0100	Strait of Georgia	3-Summer	NA	2014	NA	Chinook	2014 SOG Sept Ricker	SW	2014-09-19	Y	Y	NA	NA	Wild	NA	241	173	Y	Y	Y	Y	Y	N	Y	Y	Y	N	NA	NA	Y	NA	NA	NA	NA	Slim_C	Salmon@PG	Chilko	Horsefly	Willow_R	1	1	2	2	1	0.4974	0.2488	0.08
D4156	1000-0100-124-D4156	1000-0100	Strait of Georgia	3-Summer	NA	2014	NA	Chinook	2014 SOG Sept Ricker	SW	2014-09-19	Y	Y	NA	NA	Wild	NA	218	121	Y	Y	Y	Y	Y	N	Y	Y	Y	Y	NA	NA	Y	NA	NA	NA	NA	Big_Qualicum	L_Qualicum	Puntledge_F	NA	NA	7	7	7	NA	NA	0.9987	0.0012	0.0001
D4157	1000-0100-124-D4157	1000-0100	Strait of Georgia	3-Summer	NA	2014	NA	Chinook	2014 SOG Sept Ricker	SW	2014-09-19	Y	Y	NA	NA	Wild	NA	162	47	Y	Y	Y	Y	Y	N	Y	Y	Y	N	NA	NA	Y	NA	NA	NA	NA	L_Thompson	Little_R	L_Shuswap	South_Thom	L_Adams	5	5	5	5	5	0.308	0.2888	0.2121
D4162	1000-0100-124-D4162	1000-0100	Strait of Georgia	3-Summer	NA	2014	NA	Chinook	2014 SOG Sept Ricker	SW	2014-09-19	Y	Y	NA	NA	Wild	NA	217	130	Y	Y	Y	Y	Y	N	Y	Y	Y	Y	NA	NA	Y	NA	NA	NA	NA	Tete_Jaune	Swift	NA	NA	NA	1	1	NA	NA	NA	0.9999	0.0001	NA
D4163	1000-0100-124-D4163	1000-0100	Strait of Georgia	3-Summer	NA	2014	NA	Chinook	2014 SOG Sept Ricker	SW	2014-09-19	Y	Y	NA	NA	Wild	NA	231	155	Y	Y	Y	Y	Y	N	Y	Y	Y	N	NA	NA	Y	NA	NA	NA	NA	Slim_C	Tete_Jaune	Holmes	Torpy	Nechako	1	1	1	1	2	0.7719	0.2135	0.0088
D4164	1000-0100-124-D4164	1000-0100	Strait of Georgia	3-Summer	NA	2014	NA	Chinook	2014 SOG Sept Ricker	SW	2014-09-19	Y	Y	NA	NA	Wild	NA	201	98	Y	Y	Y	Y	Y	N	Y	Y	Y	Y	NA	NA	Y	NA	NA	NA	NA	Slim_C	Nechako	Walker	Holmes	Salmon@PG	1	2	1	1	1	0.991	0.0053	0.0016
D4166	1000-0100-124-D4166	1000-0100	Strait of Georgia	3-Summer	NA	2014	NA	Chinook	2014 SOG Sept Ricker	SW	2014-09-19	Y	Y	NA	NA	Wild	NA	217	113	Y	Y	Y	Y	Y	N	Y	Y	Y	Y	NA	NA	Y	NA	NA	NA	NA	Louis	NA	NA	NA	NA	6	NA	NA	NA	NA	1	NA	NA
D4167	1000-0100-124-D4167	1000-0100	Strait of Georgia	3-Summer	NA	2014	NA	Chinook	2014 SOG Sept Ricker	SW	2014-09-19	Y	Y	NA	NA	Wild	NA	228	143	Y	Y	Y	Y	Y	N	Y	Y	Y	N	NA	NA	Y	NA	NA	NA	NA	Harrison	L_Thompson	Bute	Little_R	Homathko	3	5	9	5	9	0.5056	0.3036	0.1238
D4168	1000-0100-124-D4168	1000-0100	Strait of Georgia	3-Summer	NA	2014	NA	Chinook	2014 SOG Sept Ricker	SW	2014-09-19	Y	Y	NA	NA	Wild	NA	208	112	Y	Y	Y	Y	Y	N	Y	Y	Y	Y	NA	NA	Y	NA	NA	NA	NA	Slim_C	James	Bowron	Willow_R	Horsefly	1	1	1	1	2	0.9973	0.0014	0.0008
D4169	1000-0100-124-D4169	1000-0100	Strait of Georgia	3-Summer	NA	2014	NA	Chinook	2014 SOG Sept Ricker	SW	2014-09-19	Y	Y	NA	NA	Wild	NA	200	99	Y	Y	Y	Y	Y	N	Y	Y	Y	N	NA	NA	Y	NA	NA	NA	NA	Nechako	N_Thom@Main	L_Thompson	Barriere	Raft_R	2	4	5	4	4	0.73	0.1706	0.0409
D4172	1000-0100-124-D4172	1000-0100	Strait of Georgia	3-Summer	NA	2014	NA	Chinook	2014 SOG Sept Ricker	SW	2014-09-19	Y	Y	NA	NA	Wild	NA	223	135	Y	Y	Y	Y	Y	N	Y	Y	Y	Y	NA	NA	Y	NA	NA	NA	NA	Tete_Jaune	Slim_C	Holmes	Horsefly	Morkill	1	1	1	2	1	0.9936	0.0033	0.0023
D4173	1000-0100-124-D4173	1000-0100	Strait of Georgia	3-Summer	NA	2014	NA	Chinook	2014 SOG Sept Ricker	SW	2014-09-19	Y	Y	NA	NA	Wild	NA	142	32	Y	Y	Y	Y	Y	N	Y	Y	Y	N	NA	NA	Y	NA	NA	NA	NA	South_Thom	Little_R	L_Shuswap	L_Shus@U_Adams	L_Thompson	5	5	5	5	5	0.7454	0.1706	0.0454
D4174	1000-0100-124-D4174	1000-0100	Strait of Georgia	3-Summer	NA	2014	NA	Chinook	2014 SOG Sept Ricker	SW	2014-09-19	Y	Y	NA	NA	Wild	NA	171	54	Y	Y	Y	Y	Y	N	Y	Y	Y	Y	NA	NA	Y	NA	NA	NA	NA	Little_R	L_Thompson	South_Thom	L_Shuswap	L_Adams	5	5	5	5	5	0.5964	0.27	0.0821
D4175	1000-0100-124-D4175	1000-0100	Strait of Georgia	3-Summer	NA	2014	NA	Chinook	2014 SOG Sept Ricker	SW	2014-09-19	Y	Y	NA	NA	Wild	NA	150	39	Y	Y	Y	Y	Y	N	Y	Y	Y	N	NA	NA	Y	NA	NA	NA	NA	Little_R	L_Thompson	South_Thom	L_Adams	NA	5	5	5	5	NA	0.7306	0.1724	0.0969
D4176	1000-0100-124-D4176	1000-0100	Strait of Georgia	3-Summer	NA	2014	NA	Chinook	2014 SOG Sept Ricker	SW	2014-09-19	Y	Y	NA	NA	Wild	NA	150	41	Y	Y	Y	Y	Y	N	Y	Y	Y	Y	NA	NA	Y	NA	NA	NA	NA	South_Thom	Little_R	Seymour@Thomp	L_Adams	L_Thompson	5	5	5	5	5	0.8194	0.1643	0.0141
D4217	1000-0100-124-D4217	1000-0100	Strait of Georgia	3-Summer	NA	2014	NA	Chinook	2014 SOG Sept Ricker	SW	2014-09-19	Y	Y	NA	NA	Wild	NA	149	36	Y	Y	N	Y	Y	N	Y	Y	Y	N	NA	NA	Y	NA	NA	NA	NA	South_Thom	Little_R	L_Thompson	NA	NA	5	5	5	NA	NA	0.8944	0.1009	0.0047
D4218	1000-0100-124-D4218	1000-0100	Strait of Georgia	3-Summer	NA	2014	NA	Chinook	2014 SOG Sept Ricker	SW	2014-09-19	Y	Y	NA	NA	Wild	NA	150	36	Y	Y	Y	Y	Y	N	Y	Y	Y	Y	NA	NA	Y	NA	NA	NA	NA	L_Thompson	Little_R	South_Thom	L_Adams	L_Shuswap	5	5	5	5	5	0.4609	0.4158	0.1055
D4219	1000-0100-124-D4219	1000-0100	Strait of Georgia	3-Summer	NA	2014	NA	Chinook	2014 SOG Sept Ricker	SW	2014-09-19	Y	Y	NA	NA	Wild	NA	147	36	Y	Y	Y	Y	Y	N	Y	Y	Y	N	NA	NA	Y	NA	NA	NA	NA	L_Shuswap	Seymour@Thomp	M_Shuswap	NA	NA	5	5	5	NA	NA	0.9997	0.0002	0.0001
D4220	1000-0100-124-D4220	1000-0100	Strait of Georgia	3-Summer	NA	2014	NA	Chinook	2014 SOG Sept Ricker	SW	2014-09-19	Y	Y	NA	NA	Wild	NA	163	48	Y	Y	Y	Y	Y	N	Y	Y	Y	Y	NA	NA	Y	NA	NA	NA	NA	Little_R	L_Shuswap	South_Thom	L_Adams	L_Thompson	5	5	5	5	5	0.4729	0.2924	0.226
D4221	1000-0100-124-D4221	1000-0100	Strait of Georgia	3-Summer	NA	2014	NA	Chinook	2014 SOG Sept Ricker	SW	2014-09-19	Y	Y	NA	NA	Wild	NA	168	54	Y	Y	Y	Y	Y	N	Y	Y	Y	N	NA	NA	Y	NA	NA	NA	NA	Little_R	South_Thom	L_Thompson	Seymour@Thomp	L_Adams	5	5	5	5	5	0.8101	0.1451	0.0399
D4223	1000-0100-124-D4223	1000-0100	Strait of Georgia	3-Summer	NA	2014	NA	Chinook	2014 SOG Sept Ricker	SW	2014-09-28	Y	Y	C	NA	Wild	NA	248	194	Y	Y	Y	Y	Y	N	Y	Y	Y	N	NA	NA	Y	NA	NA	NA	NA	Big_Qualicum	L_Qualicum	Cowichan	Puntledge_F	Quinsam	7	7	7	7	7	0.9832	0.0146	0.0013
D4224	1000-0100-124-D4224	1000-0100	Strait of Georgia	3-Summer	NA	2014	NA	Chinook	2014 SOG Sept Ricker	SW	2014-09-28	Y	Y	C	NA	Wild	NA	166	51	Y	Y	Y	Y	Y	N	Y	Y	Y	Y	NA	NA	Y	NA	NA	NA	NA	Big_Qualicum	L_Qualicum	Puntledge_F	Cheakamus_F	NA	7	7	7	9	NA	0.9776	0.0213	0.001
D4226	1000-0100-124-D4226	1000-0100	Strait of Georgia	3-Summer	NA	2014	NA	Chinook	2014 SOG Sept Ricker	SW	2014-09-28	Y	Y	C	NA	Wild	NA	135	26	Y	Y	Y	Y	Y	N	Y	Y	Y	Y	NA	NA	Y	NA	NA	NA	NA	L_Shuswap	Little_R	South_Thom	L_Thompson	L_Adams	5	5	5	5	5	0.729	0.1831	0.0583
D4228	1000-0100-124-D4228	1000-0100	Strait of Georgia	3-Summer	NA	2014	NA	Chinook	2014 SOG Sept Ricker	SW	2014-09-28	Y	Y	C	NA	Wild	NA	151	40	Y	Y	Y	Y	Y	N	Y	Y	Y	Y	NA	NA	Y	NA	NA	NA	NA	Little_R	L_Thompson	South_Thom	Seymour@Thomp	L_Adams	5	5	5	5	5	0.6781	0.264	0.0553
D4229	1000-0100-124-D4229	1000-0100	Strait of Georgia	3-Summer	NA	2014	NA	Chinook	2014 SOG Sept Ricker	SW	2014-09-28	Y	Y	C	NA	Wild	NA	149	36	Y	Y	Y	Y	Y	N	Y	Y	Y	N	NA	NA	Y	NA	NA	NA	NA	Little_R	South_Thom	L_Thompson	Seymour@Thomp	L_Shuswap	5	5	5	5	5	0.9625	0.0289	0.0063
D4230	1000-0100-124-D4230	1000-0100	Strait of Georgia	3-Summer	NA	2014	NA	Chinook	2014 SOG Sept Ricker	SW	2014-09-28	Y	Y	C	NA	Wild	NA	137	30	Y	Y	Y	Y	Y	N	Y	Y	Y	Y	NA	NA	Y	NA	NA	NA	NA	L_Thompson	South_Thom	Little_R	L_Adams	NA	5	5	5	5	NA	0.7545	0.1612	0.0835
D4234	1000-0100-124-D4234	1000-0100	Strait of Georgia	3-Summer	NA	2014	NA	Chinook	2014 SOG Sept Ricker	SW	2014-09-28	Y	Y	C	NA	Wild	NA	142	31	Y	Y	Y	Y	Y	N	Y	Y	Y	Y	NA	NA	Y	NA	NA	NA	NA	L_Thompson	Little_R	L_Adams	South_Thom	L_Shus@U_Adams	5	5	5	5	5	0.5106	0.4683	0.013
D4235	1000-0100-124-D4235	1000-0100	Strait of Georgia	3-Summer	NA	2014	NA	Chinook	2014 SOG Sept Ricker	SW	2014-09-28	Y	Y	C	NA	Wild	NA	151	38	Y	Y	Y	Y	Y	N	Y	Y	Y	N	NA	NA	Y	NA	NA	NA	NA	L_Shuswap	South_Thom	Little_R	M_Shuswap	Bessette	5	5	5	5	5	0.9498	0.0235	0.0192
D4236	1000-0100-124-D4236	1000-0100	Strait of Georgia	3-Summer	NA	2014	NA	Chinook	2014 SOG Sept Ricker	SW	2014-09-28	Y	Y	C	NA	Wild	NA	133	29	Y	Y	Y	Y	Y	N	Y	Y	Y	Y	NA	NA	Y	NA	NA	NA	NA	L_Shuswap	South_Thom	Little_R	L_Adams	L_Thompson	5	5	5	5	5	0.6989	0.2312	0.0616
D4237	1000-0100-124-D4237	1000-0100	Strait of Georgia	3-Summer	NA	2014	NA	Chinook	2014 SOG Sept Ricker	SW	2014-09-28	Y	Y	C	NA	Wild	NA	148	35	Y	Y	Y	Y	Y	N	Y	Y	Y	N	NA	NA	Y	NA	NA	NA	NA	L_Thompson	South_Thom	Little_R	L_Shuswap	L_Adams	5	5	5	5	5	0.5227	0.4315	0.0195
D4238	1000-0100-124-D4238	1000-0100	Strait of Georgia	3-Summer	NA	2014	NA	Chinook	2014 SOG Sept Ricker	SW	2014-09-28	Y	Y	C	NA	Wild	NA	138	33	Y	Y	Y	Y	Y	N	Y	Y	Y	Y	NA	NA	Y	NA	NA	NA	NA	South_Thom	L_Thompson	Little_R	NA	NA	5	5	5	NA	NA	0.6266	0.3606	0.0128
D4240	1000-0100-124-D4240	1000-0100	Strait of Georgia	3-Summer	NA	2014	NA	Chinook	2014 SOG Sept Ricker	SW	2014-09-28	Y	Y	C	NA	Wild	NA	141	29	Y	Y	Y	Y	Y	N	Y	Y	Y	Y	NA	NA	Y	NA	NA	NA	NA	Little_R	South_Thom	L_Shuswap	L_Thompson	Eagle_R	5	5	5	5	5	0.8405	0.137	0.0163
D4241	1000-0100-124-D4241	1000-0100	Strait of Georgia	3-Summer	NA	2014	NA	Chinook	2014 SOG Sept Ricker	SW	2014-09-28	Y	Y	C	NA	Wild	NA	161	50	Y	Y	Y	Y	Y	N	Y	Y	Y	N	NA	NA	Y	NA	NA	NA	NA	Little_R	L_Thompson	Seymour@Thomp	South_Thom	L_Shuswap	5	5	5	5	5	0.3115	0.2136	0.2031
D4242	1000-0100-124-D4242	1000-0100	Strait of Georgia	3-Summer	NA	2014	NA	Chinook	2014 SOG Sept Ricker	SW	2014-09-28	Y	Y	C	NA	Wild	NA	138	29	Y	Y	Y	Y	Y	N	Y	Y	Y	Y	NA	NA	Y	NA	NA	NA	NA	Little_R	South_Thom	L_Thompson	Seymour@Thomp	L_Shuswap	5	5	5	5	5	0.3923	0.2738	0.1703
D4244	1000-0100-124-D4244	1000-0100	Strait of Georgia	3-Summer	NA	2014	NA	Chinook	2014 SOG Sept Ricker	SW	2014-09-28	Y	Y	C	NA	Wild	NA	150	41	Y	Y	Y	Y	Y	N	Y	Y	Y	Y	NA	NA	Y	NA	NA	NA	NA	South_Thom	L_Thompson	Little_R	Seymour@Thomp	L_Shuswap	5	5	5	5	5	0.6629	0.2002	0.0693
D4250	1000-0100-124-D4250	1000-0100	Strait of Georgia	3-Summer	NA	2014	NA	Chinook	2014 SOG Sept Ricker	SW	2014-09-28	Y	Y	C	NA	Wild	NA	149	37	Y	Y	Y	Y	Y	N	Y	Y	Y	Y	NA	NA	Y	NA	NA	NA	NA	L_Shuswap	Little_R	South_Thom	Seymour@Thomp	L_Shus@U_Adams	5	5	5	5	5	0.4789	0.2763	0.196
D4251	1000-0100-124-D4251	1000-0100	Strait of Georgia	3-Summer	NA	2014	NA	Chinook	2014 SOG Sept Ricker	SW	2014-09-28	Y	Y	C	NA	Wild	NA	145	34	Y	Y	Y	Y	Y	N	Y	Y	Y	N	NA	NA	Y	NA	NA	NA	NA	South_Thom	Little_R	L_Thompson	L_Adams	Nechako	5	5	5	5	2	0.9365	0.0502	0.0114
D4252	1000-0100-124-D4252	1000-0100	Strait of Georgia	3-Summer	NA	2014	NA	Chinook	2014 SOG Sept Ricker	SW	2014-09-28	Y	Y	C	NA	Wild	NA	149	35	Y	Y	Y	Y	Y	N	Y	Y	Y	Y	NA	NA	Y	NA	NA	NA	NA	L_Shuswap	Little_R	South_Thom	NA	NA	5	5	5	NA	NA	0.9905	0.0065	0.003
D4274	1000-0100-124-D4274	1000-0100	Strait of Georgia	3-Summer	NA	2014	NA	Chinook	2014 SOG Sept Ricker	SW	2014-09-29	Y	Y	C	NA	Wild	NA	174	59	Y	Y	Y	Y	Y	N	Y	Y	Y	Y	NA	NA	Y	NA	NA	NA	NA	L_Shuswap	Eagle_R	Little_R	Seymour@Thomp	South_Thom	5	5	5	5	5	0.91	0.0642	0.0172
D4275	1000-0100-124-D4275	1000-0100	Strait of Georgia	3-Summer	NA	2014	NA	Chinook	2014 SOG Sept Ricker	SW	2014-09-29	Y	Y	NA	NA	Wild	NA	144	31	Y	Y	Y	Y	Y	N	Y	Y	Y	N	NA	NA	Y	NA	NA	NA	NA	Little_R	South_Thom	L_Thompson	L_Adams	Seymour@Thomp	5	5	5	5	5	0.5916	0.2246	0.1774
D4276	1000-0100-124-D4276	1000-0100	Strait of Georgia	3-Summer	NA	2014	NA	Chinook	2014 SOG Sept Ricker	SW	2014-09-29	Y	Y	NA	NA	Wild	NA	149	38	Y	Y	Y	Y	Y	N	Y	Y	Y	Y	NA	NA	Y	NA	NA	NA	NA	L_Shuswap	Bessette	M_Shuswap	Little_R	South_Thom	5	5	5	5	5	0.976	0.0122	0.0076
D4277	1000-0100-124-D4277	1000-0100	Strait of Georgia	3-Summer	NA	2014	NA	Chinook	2014 SOG Sept Ricker	SW	2014-09-29	Y	Y	C	NA	Wild	NA	153	37	Y	Y	Y	Y	Y	N	Y	Y	Y	N	NA	NA	Y	NA	NA	NA	NA	L_Shuswap	Little_R	L_Shus@U_Adams	L_Thompson	South_Thom	5	5	5	5	5	0.6561	0.2539	0.0503
D4278	1000-0100-124-D4278	1000-0100	Strait of Georgia	3-Summer	NA	2014	NA	Chinook	2014 SOG Sept Ricker	SW	2014-09-29	Y	Y	C	NA	Wild	NA	147	38	Y	Y	Y	Y	Y	N	Y	Y	Y	Y	NA	NA	Y	NA	NA	NA	NA	L_Thompson	Little_R	South_Thom	L_Shus@U_Adams	L_Shuswap	5	5	5	5	5	0.4914	0.2723	0.2118
D4381	1000-0100-124-D4381	1000-0100	Strait of Georgia	4-Fall	NA	2014	NA	Chinook	2014 SOG Sept Ricker	SW	2014-10-01	Y	Y	A	NA	Wild	NA	172	51	Y	Y	Y	Y	Y	N	Y	Y	N	N	NA	NA	Y	NA	NA	NA	NA	Chilliwack_F	Harrison	0	0	0	3	3	0	0	0	0.9727	0.0273	0
D4383	1000-0100-124-D4383	1000-0100	Strait of Georgia	4-Fall	NA	2014	NA	Chinook	2014 SOG Sept Ricker	SW	2014-10-01	Y	Y	A	NA	Wild	NA	235	155	Y	Y	Y	Y	Y	N	Y	Y	N	N	NA	NA	Y	NA	NA	NA	NA	N_Thom@Main	Clearwater	Taseko	Chilko	Chilko	4	4	2	4	2	0.8567	0.1392	0.0019
D4385	1000-0100-124-D4385	1000-0100	Strait of Georgia	4-Fall	NA	2014	NA	Chinook	2014 SOG Sept Ricker	SW	2014-10-01	Y	Y	A	NA	Wild	NA	143	33	Y	Y	Y	Y	Y	N	Y	Y	Y	N	NA	NA	Y	NA	NA	NA	NA	South_Thom	Little_R	L_Thompson	L_Shuswap	L_Shuswap	5	5	5	2	5	0.5787	0.3606	0.0603
D4509	1000-0100-124-D4509	1000-0100	Strait of Georgia	4-Fall	NA	2014	NA	Chinook	2014 SOG Sept Ricker	SW	2014-10-02	Y	Y	A	NA	Wild	NA	162	47	Y	Y	Y	Y	Y	N	Y	Y	Y	N	NA	NA	Y	NA	NA	NA	NA	South_Thom	Little_R	L_Thompson	L_Adams	L_Adams	5	5	5	55	5	0.681	0.2631	0.0544
D4511	1000-0100-124-D4511	1000-0100	Strait of Georgia	4-Fall	NA	2014	NA	Chinook	2014 SOG Sept Ricker	SW	2014-10-02	Y	Y	A	NA	Wild	NA	204	95	Y	Y	Y	Y	Y	N	Y	Y	Y	N	NA	NA	Y	NA	NA	NA	NA	Clearwater	N_Thom@Main	Lemieux_Cr	Finn	Finn	4	4	4	4	4	0.8511	0.1189	0.0262
D5321	1000-0041-124-D5321	1000-0041	High Seas	4-Fall	NA	2014	HS201466-JS01-124-001	Chinook	201466 2014 HS Oct	SW	2014-10-09	Y	Y	B	N	Wild	W	NA	NA	Y	Y	Y	Y	Y	N	Y	Y	Y	N	NA	NA	Y	N	NA	NA	NA	Little	Bessette	L_Thompson	Westroad	Fontoniko	5	5	5	2	1	0.9887	0.0068	0.001
D5322	1000-0041-124-D5322	1000-0041	High Seas	4-Fall	NA	2014	HS201466-JS01-124-002	Chinook	201466 2014 HS Oct	SW	2014-10-09	Y	Y	B	N	Wild	W	143	30	Y	Y	Y	Y	Y	N	Y	Y	Y	Y	NA	NA	Y	N	NA	NA	NA	Little	L_Thompson	L_Adams	South_Thom	0	5	5	5	5	0	0.7664	0.2321	0.0014
D5324	1000-0041-124-D5324	1000-0041	High Seas	4-Fall	NA	2014	HS201466-JS02-124-002	Chinook	201466 2014 HS Oct	SW	2014-10-09	Y	Y	B	N	Wild	W	139	28	Y	Y	Y	Y	Y	N	Y	Y	Y	Y	NA	NA	Y	N	NA	NA	NA	Little	Klinaklini	Tete_Jaune	L_Thompson	Kilbella	5	9	1	5	10	0.9996	0.0001	0.0001
D5326	1000-0041-124-D5326	1000-0041	High Seas	4-Fall	NA	2014	HS201466-JS02-124-004	Chinook	201466 2014 HS Oct	SW	2014-10-09	Y	Y	B	N	Wild	W	142	30	Y	Y	Y	Y	Y	N	Y	Y	Y	Y	NA	NA	Y	N	NA	NA	NA	Little	L_Thompson	L_Adams	0	0	5	5	5	0	0	0.988	0.0107	0.0013
D5327	1000-0041-124-D5327	1000-0041	High Seas	4-Fall	NA	2014	HS201466-JS02-124-005	Chinook	201466 2014 HS Oct	SW	2014-10-09	Y	Y	B	N	Wild	W	212	121	Y	Y	Y	Y	Y	N	Y	Y	Y	N	NA	NA	Y	N	NA	NA	NA	Puntledge_Su	Nanaimo_F	Big_Qualicum	Puntledge_F	Cowichan	7	7	7	7	7	0.9208	0.0301	0.028
D5328	1000-0041-124-D5328	1000-0041	High Seas	4-Fall	NA	2014	HS201466-JS02-124-006	Chinook	201466 2014 HS Oct	SW	2014-10-09	Y	Y	B	N	Wild	W	130	23	Y	Y	Y	Y	Y	N	Y	Y	Y	Y	NA	NA	Y	N	NA	NA	NA	Little	L_Thompson	U_Atnarko	Kilbella	Phillips	5	5	10	10	9	0.8856	0.0494	0.039
D5334	1000-0041-124-D5334	1000-0041	High Seas	4-Fall	NA	2014	HS201466-JS04-124-001	Chinook	201466 2014 HS Oct	SW	2014-10-09	Y	Y	B	N	Hatchery	H	188	70	Y	Y	Y	Y	Y	N	Y	Y	Y	Y	NA	NA	Y	N	NA	NA	NA	Big_Qualicum	Puntledge_F	Cowichan	Robertson	Green@Kendal_F	7	7	7	8	50	0.5691	0.408	0.012
D5335	1000-0041-124-D5335	1000-0041	High Seas	4-Fall	NA	2014	HS201466-JS04-124-002	Chinook	201466 2014 HS Oct	SW	2014-10-09	Y	Y	B	N	Wild	W	139	28	Y	Y	Y	Y	Y	N	Y	Y	Y	N	NA	NA	Y	N	NA	NA	NA	Little	Kitimat	Woss_Lake	Neechanze	U_Atnarko	5	10	7	10	10	0.6184	0.2195	0.0397
D5391	1000-0041-124-D5391	1000-0041	High Seas	4-Fall	NA	2014	HS201466-QCST12-124-001	Chinook	201466 2014 HS Oct	SW	2014-10-11	Y	Y	B	N	Wild	W	235	166	Y	Y	Y	Y	Y	N	Y	Y	Y	N	NA	NA	Y	N	NA	NA	NA	Nechako	Stuart	Westroad	Nazko	Kuzkwa_Cr	2	2	2	2	2	0.2738	0.2362	0.1337
D5394	1000-0041-124-D5394	1000-0041	High Seas	4-Fall	NA	2014	HS201466-QCST14-124-001	Chinook	201466 2014 HS Oct	SW	2014-10-11	Y	Y	B	N	Hatchery	H	272	258	Y	Y	Y	Y	Y	N	Y	Y	Y	Y	NA	NA	Y	N	NA	NA	NA	Nicola	U_Coldwat_SP	Coldwater	Spius	Bonaparte	6	6	6	6	6	0.5219	0.2907	0.0857
D5395	1000-0041-124-D5395	1000-0041	High Seas	4-Fall	NA	2014	HS201466-QCST14-124-002	Chinook	201466 2014 HS Oct	SW	2014-10-11	Y	Y	B	N	Hatchery	H	207	107	Y	Y	Y	Y	Y	N	Y	Y	Y	N	NA	NA	Y	N	NA	NA	NA	Woss_Lake	Nimpkish	Quinsam	L_Qualicum	0	7	7	7	7	0	0.6547	0.2488	0.0964
D5396	1000-0041-124-D5396	1000-0041	High Seas	4-Fall	NA	2014	HS201466-QCST14-124-003	Chinook	201466 2014 HS Oct	SW	2014-10-11	Y	Y	B	N	Wild	W	215	123	Y	Y	Y	Y	Y	N	Y	Y	Y	Y	NA	NA	Y	N	NA	NA	NA	Salmon@PG	Slim_C	Nechako	Morkill	Fontoniko	1	1	2	1	1	0.7755	0.1395	0.0347
D5421	1000-0041-124-D5421	1000-0041	High Seas	4-Fall	NA	2014	HS201466-JF02-124-001	Chinook	201466 2014 HS Oct	SW	2014-10-11	Y	Y	NA	N	Wild	W	161	45	Y	Y	Y	Y	Y	Y	Y	Y	Y	N	NA	NA	Y	N	NA	NA	NA	Little	L_Thompson	South_Thom	L_Adams	Chilliwack_F	5	5	5	5	3	0.9007	0.0856	0.0088
D5440	1000-0041-124-D5440	1000-0041	High Seas	4-Fall	NA	2014	HS201466-JF06-124-001	Chinook	201466 2014 HS Oct	SW	2014-10-16	Y	Y	NA	N	Wild	W	332	429	Y	Y	Y	Y	Y	Y	Y	Y	Y	Y	NA	NA	Y	N	NA	NA	NA	Little	Abernathy_F	L_Thompson	Stuart	South_Thom	5	53	5	2	5	0.6891	0.2024	0.0584
D5494	1000-0041-124-D5494	1000-0041	High Seas	4-Fall	NA	2014	HS201466-IVI10-124-006	Chinook	201466 2014 HS Oct	SW	2014-10-22	Y	Y	NA	N	Hatchery	H	184	73	Y	Y	Y	Y	Y	Y	Y	Y	Y	Y	NA	NA	Y	N	NA	NA	NA	Nahmint	Conuma	Tahsis	Robertson	Sarita	8	8	8	8	8	0.2333	0.208	0.1197
D5544	1000-0041-124-D5544	1000-0041	High Seas	4-Fall	NA	2014	HS201466-VI04-124-007	Chinook	201466 2014 HS Oct	SW	2014-10-24	Y	Y	NA	N	Hatchery	H	193	86	Y	Y	Y	Y	Y	Y	Y	Y	Y	Y	NA	NA	Y	N	NA	NA	NA	Robertson	Quinault_F	Umpqua_Smith	Solduc_F	8702Gold	8	52	58	52	8	0.7783	0.1338	0.019
[truncated: 124 more columns]

## Sheet: liver_gene_exp
1_ALL_SPECIMENS_Updated.Fish #	1_ALL_SPECIMENS_Updated.UNIQUE ID	New AQ #	Program	Season (calc)	Julian	Year (calc)	Alternate #	1_ALL_SPECIMENS_Updated.Species	Trip	(SW/FW/B) Saltwater/Freshwater, Brackish	Catch Date	Histology (Y/N)	Blood Taken? (Y/N)	Blood Found? (box number)	Hatchery Collected(Y/N)	Hatchery/Wild (calc)	H/W	Fork Length (mm)	Total Fish Mass (g)	Histo - Muscle	Histo - Gill	Histo - Spleen	Histo - Liver	Histo - Heart	Histo - Head Kidney	Histo - Post Kidney	Histo - Pyloric Cecae	Histo - Eye	Histo - Brain	Blood - Used?	Blood - Comments	Blood - Whole Blood, spun down	Blood - Plasma (Y/N)	Blood - plasma (vials)	Blood - RBCs? (y/n)	Blood - % Haematocrit	Stock 1	Stock 2	Stock 3	Stock 4	Stock 5	Region 1	Region 2	Region 3	Region 4	Region 5	Prob 1	Prob 2	Prob 3
B0784	1000-0094-124-B0784	1000-0094	Strait of Georgia	3-Summer	258	2012	NA	Chinook	2012 SOG Sep 2012-04	SW	2012-09-14	Y	Y	C	NA	Wild	NA	174	63	NA	NA	NA	NA	NA	NA	NA	NA	NA	NA	NA	NA	NA	NA	NA	NA	NA	Harrison	Chilliwac@Stav	Chilliwack_F	NA	NA	3	3	3	NA	NA	0.7698	0.1396	0.0906
B0785	1000-0094-124-B0785	1000-0094	Strait of Georgia	3-Summer	258	2012	NA	Chinook	2012 SOG Sep 2012-04	SW	2012-09-14	Y	Y	C	NA	Wild	NA	114	15	NA	NA	NA	NA	NA	NA	NA	NA	NA	NA	NA	NA	NA	NA	NA	NA	NA	L_Shuswap	South_Thom	N_Thom@Main	Little	L_Adams	5	5	4	5	5	0.3384	0.3134	0.1382
B0790	1000-0094-124-B0790	1000-0094	Strait of Georgia	3-Summer	258	2012	NA	Chinook	2012 SOG Sep 2012-04	SW	2012-09-14	Y	Y	C	NA	Wild	NA	206	96	NA	NA	NA	NA	NA	NA	NA	NA	NA	NA	NA	NA	NA	NA	NA	NA	NA	Big_Qualicum	Cowichan	Nanaimo_F	L_Qualicum	Puntledge_F	7	7	7	7	7	0.5357	0.446	0.0064
B0791	1000-0094-124-B0791	1000-0094	Strait of Georgia	3-Summer	258	2012	NA	Chinook	2012 SOG Sep 2012-04	SW	2012-09-14	Y	Y	C	NA	Wild	NA	131	20	NA	NA	NA	NA	NA	NA	NA	NA	NA	NA	NA	NA	NA	NA	NA	NA	NA	L_Shuswap	Bessette	Little	South_Thom	L_Adams	5	5	5	5	5	0.9891	0.0054	0.0028
B0798	1000-0094-124-B0798	1000-0094	Strait of Georgia	3-Summer	258	2012	NA	Chinook	2012 SOG Sep 2012-04	SW	2012-09-14	Y	Y	C	NA	Wild	NA	168	58	NA	NA	NA	NA	NA	NA	NA	NA	NA	NA	NA	NA	NA	NA	NA	NA	NA	Harrison	Chilliwack_F	Chilliwac@Stav	NA	NA	3	3	3	NA	NA	0.7806	0.2138	0.0056
B0809	1000-0094-124-B0809	1000-0094	Strait of Georgia	3-Summer	258	2012	NA	Chinook	2012 SOG Sep 2012-04	SW	2012-09-14	Y	Y	NA	NA	Wild	NA	138	31	NA	NA	NA	NA	NA	NA	NA	NA	NA	NA	NA	NA	NA	NA	NA	NA	NA	Big_Qualicum	Puntledge_F	Cowichan	Nanaimo_F	L_Qualicum	7	7	7	7	7	0.6934	0.2744	0.0314
B0840	1000-0094-124-B0840	1000-0094	Strait of Georgia	3-Summer	259	2012	NA	Chinook	2012 SOG Sep 2012-04	SW	2012-09-15	Y	Y	C	NA	Wild	NA	124	20	NA	NA	NA	NA	NA	NA	NA	NA	NA	NA	NA	NA	NA	NA	NA	NA	NA	South_Thom	Little	L_Thompson	L_Adams	Shakes_Cr	5	5	5	5	18	0.8655	0.0969	0.0326
B0844	1000-0094-124-B0844	1000-0094	Strait of Georgia	3-Summer	259	2012	NA	Chinook	2012 SOG Sep 2012-04	SW	2012-09-15	Y	Y	C	NA	Wild	NA	144	31	NA	NA	NA	NA	NA	NA	NA	NA	NA	NA	NA	NA	NA	NA	NA	NA	NA	South_Thom	L_Shuswap	Little	Bessette	Duteau_Cr	5	5	5	5	5	0.8765	0.058	0.045
B0845	1000-0094-124-B0845	1000-0094	Strait of Georgia	3-Summer	259	2012	NA	Chinook	2012 SOG Sep 2012-04	SW	2012-09-15	Y	Y	C	NA	Wild	NA	125	22	NA	NA	NA	NA	NA	NA	NA	NA	NA	NA	NA	NA	NA	NA	NA	NA	NA	South_Thom	Little	L_Shuswap	L_Adams	L_Thompson	5	5	5	5	5	0.7537	0.1977	0.0335
B0846	1000-0094-124-B0846	1000-0094	Strait of Georgia	3-Summer	259	2012	NA	Chinook	2012 SOG Sep 2012-04	SW	2012-09-15	Y	Y	C	NA	Wild	NA	129	24	NA	NA	NA	NA	NA	NA	NA	NA	NA	NA	NA	NA	NA	NA	NA	NA	NA	South_Thom	Little	L_Thompson	L_Adams	NA	5	5	5	5	NA	0.9068	0.0565	0.0313
B0862	1000-0094-124-B0862	1000-0094	Strait of Georgia	3-Summer	260	2012	NA	Chinook	2012 SOG Sep 2012-04	SW	2012-09-16	Y	Y	C	NA	Wild	NA	178	68	NA	NA	NA	NA	NA	NA	NA	NA	NA	NA	NA	NA	NA	NA	NA	NA	NA	Kuzkwa_Cr	South_Thom	Slim_C	Torpy	L_Chilcoti	2	5	1	1	2	0.7702	0.0811	0.0789
B0863	1000-0094-124-B0863	1000-0094	Strait of Georgia	3-Summer	260	2012	NA	Chinook	2012 SOG Sep 2012-04	SW	2012-09-16	Y	Y	C	NA	Wild	NA	246	179	NA	NA	NA	NA	NA	NA	NA	NA	NA	NA	NA	NA	NA	NA	NA	NA	NA	U_Coldwat_SP	Deadman	Spius	Coldwater	Bonaparte	6	6	6	6	6	0.2885	0.2099	0.1879
B0910	1000-0094-124-B0910	1000-0094	Strait of Georgia	3-Summer	261	2012	NA	Chinook	2012 SOG Sep 2012-04	SW	2012-09-17	Y	Y	C	NA	Wild	NA	138	27	NA	NA	NA	NA	NA	NA	NA	NA	NA	NA	NA	NA	NA	NA	NA	NA	NA	Little	L_Shuswap	South_Thom	L_Thompson	L_Adams	5	5	5	5	5	0.784	0.1377	0.0398
B0922	1000-0094-124-B0922	1000-0094	Strait of Georgia	3-Summer	261	2012	NA	Chinook	2012 SOG Sep 2012-04	SW	2012-09-17	Y	Y	NA	NA	Wild	NA	147	35	NA	NA	NA	NA	NA	NA	NA	NA	NA	NA	NA	NA	NA	NA	NA	NA	NA	Maria_Slough	South_Thom	Little	NA	NA	13	5	5	NA	NA	0.9842	0.0089	0.0069
B0969	1000-0094-124-B0969	1000-0094	Strait of Georgia	3-Summer	262	2012	NA	Chinook	2012 SOG Sep 2012-04	SW	2012-09-18	Y	Y	C	NA	Wild	NA	118	15	NA	NA	NA	NA	NA	NA	NA	NA	NA	NA	NA	NA	NA	NA	NA	NA	NA	L_Shuswap	Bessette	Little	South_Thom	NA	5	5	5	5	NA	0.9824	0.0098	0.0042
B0994	1000-0094-124-B0994	1000-0094	Strait of Georgia	3-Summer	263	2012	NA	Chinook	2012 SOG Sep 2012-04	SW	2012-09-19	Y	Y	C	NA	Wild	NA	214	114	NA	NA	NA	NA	NA	NA	NA	NA	NA	NA	NA	NA	NA	NA	NA	NA	NA	L_Chilcoti	Slim_C	Kuzkwa_Cr	Walker	Torpy	2	1	2	1	1	0.3921	0.2475	0.1326
B1019	1000-0094-124-B1019	1000-0094	Strait of Georgia	3-Summer	263	2012	NA	Chinook	2012 SOG Sep 2012-04	SW	2012-09-19	Y	Y	C	NA	Wild	NA	142	33	NA	NA	NA	NA	NA	NA	NA	NA	NA	NA	NA	NA	NA	NA	NA	NA	NA	Little	South_Thom	L_Adams	L_Thompson	L_Chilcoti	5	5	5	5	2	0.6011	0.3285	0.052
B1034	1000-0094-124-B1034	1000-0094	Strait of Georgia	3-Summer	263	2012	NA	Chinook	2012 SOG Sep 2012-04	SW	2012-09-19	Y	Y	NA	NA	Wild	NA	143	32	NA	NA	NA	NA	NA	NA	NA	NA	NA	NA	NA	NA	NA	NA	NA	NA	NA	L_Shuswap	Little	South_Thom	NA	NA	5	5	5	NA	NA	0.9656	0.0329	0.0015
B1059	1000-0094-124-B1059	1000-0094	Strait of Georgia	3-Summer	264	2012	NA	Chinook	2012 SOG Sep 2012-04	SW	2012-09-20	Y	Y	NA	NA	Wild	NA	171	60	NA	NA	NA	NA	NA	NA	NA	NA	NA	NA	NA	NA	NA	NA	NA	NA	NA	Big_Qualicum	Nanaimo_F	Puntledge_F	Cowichan	L_Qualicum	7	7	7	7	7	0.8289	0.1515	0.0154
B1066	1000-0094-124-B1066	1000-0094	Strait of Georgia	3-Summer	264	2012	NA	Chinook	2012 SOG Sep 2012-04	SW	2012-09-20	Y	Y	C	NA	Wild	NA	175	64	NA	NA	NA	NA	NA	NA	NA	NA	NA	NA	NA	NA	NA	NA	NA	NA	NA	Puntledge_F	Big_Qualicum	Cowichan	Nanaimo_F	L_Qualicum	7	7	7	7	7	0.4409	0.3292	0.2284
B2111	1000-0031-124-B2111	1000-0031	High Seas	1-Winter	62	2013	HS201310-GS02-124-001	Chinook	201310 2013 HS Mar	SW	2013-03-03	Y	Y	NA	N	Wild	W	254	201	Y	Y	Y	Y	Y	Y	Y	Y	Y	Y	NA	NA	Y	Y	NA	NA	35	Big_Qualicum	Cowichan	Nanaimo_F	Wannock_R	L_Qualicum	7	7	7	10	7	0.3981	0.3885	0.1327
B2113	1000-0031-124-B2113	1000-0031	High Seas	1-Winter	62	2013	HS201310-GS02-124-003	Chinook	201310 2013 HS Mar	SW	2013-03-03	Y	Y	B	N	Hatchery	H	239	156	Y	Y	Y	Y	Y	Y	Y	Y	Y	Y	NA	NA	Y	Y	NA	NA	46	Green_F@Soos	Soos_Cr_H	Snohomish_R	Big_Qualicum	Skykomish_Su	50	50	50	7	50	0.7691	0.147	0.0693
B2116	1000-0031-124-B2116	1000-0031	High Seas	1-Winter	62	2013	HS201310-GS02-124-006	Chinook	201310 2013 HS Mar	SW	2013-03-03	Y	Y	NA	N	Hatchery	H	244	157	Y	Y	Y	Y	Y	Y	Y	Y	Y	Y	NA	NA	Y	Y	NA	NA	48	Green_F@Soos	Soos_Cr_H	Snohomish_R	Big_Qualicum	NA	50	50	50	7	NA	0.9547	0.0422	0.0027
B2119	1000-0031-124-B2119	1000-0031	High Seas	1-Winter	62	2013	HS201310-GS03-124-003	Chinook	201310 2013 HS Mar	SW	2013-03-03	Y	Y	NA	N	Wild	W	263	205	Y	Y	Y	Y	Y	Y	Y	Y	Y	Y	NA	NA	Y	Y	NA	NA	48	Big_Qualicum	Cowichan	Cheakamus_F	Nanaimo_F	NA	7	7	9	7	NA	0.51	0.4863	0.0024
B2120	1000-0031-124-B2120	1000-0031	High Seas	1-Winter	62	2013	HS201310-GS03-124-004	Chinook	201310 2013 HS Mar	SW	2013-03-03	Y	Y	B	N	Wild	W	287	295	Y	Y	Y	Y	Y	Y	Y	Y	Y	Y	NA	NA	Y	Y	NA	NA	40	Big_Qualicum	Cowichan	Puntledge_F	Chemainus	Cheakamus_F	7	7	7	7	9	0.5305	0.4626	0.0057
B2121	1000-0031-124-B2121	1000-0031	High Seas	1-Winter	62	2013	HS201310-GS04-124-006	Chinook	201310 2013 HS Mar	SW	2013-03-03	Y	Y	B	N	Hatchery	H	291	317	Y	Y	Y	Y	Y	Y	Y	Y	Y	Y	NA	NA	Y	Y	NA	NA	38	Big_Qualicum	Cowichan	Nanaimo_F	Puntledge_F	L_Qualicum	7	7	7	7	7	0.5605	0.291	0.1182
B2123	1000-0031-124-B2123	1000-0031	High Seas	1-Winter	62	2013	HS201310-GS04-124-004	Chinook	201310 2013 HS Mar	SW	2013-03-03	Y	Y	B	N	Hatchery	H	286	287	Y	Y	Y	Y	Y	Y	Y	Y	Y	Y	NA	NA	Y	Y	NA	NA	43	Green_F@Soos	Snohomish_R	Soos_Cr_H	Skagit_Su	Green@Kendal_F	50	50	50	50	50	0.6895	0.2055	0.0667
B2124	1000-0031-124-B2124	1000-0031	High Seas	1-Winter	62	2013	HS201310-GS04-124-003	Chinook	201310 2013 HS Mar	SW	2013-03-03	Y	Y	A	N	Wild	W	274	230	Y	Y	Y	Y	Y	Y	Y	Y	Y	Y	NA	NA	Y	Y	NA	NA	43	Green_F@Soos	Big_Qualicum	Soos_Cr_H	NA	NA	50	7	50	NA	NA	0.7102	0.2621	0.0277
B2125	1000-0031-124-B2125	1000-0031	High Seas	1-Winter	62	2013	HS201310-GS04-124-002	Chinook	201310 2013 HS Mar	SW	2013-03-03	Y	Y	NA	N	Hatchery	H	248	179	Y	Y	Y	Y	Y	Y	Y	Y	Y	Y	NA	NA	Y	Y	NA	NA	42	Green_F@Soos	Soos_Cr_H	Snohomish_R	NA	NA	50	50	50	NA	NA	0.9453	0.0404	0.0143
B2127	1000-0031-124-B2127	1000-0031	High Seas	1-Winter	62	2013	HS201310-GS04-124-007	Chinook	201310 2013 HS Mar	SW	2013-03-03	Y	Y	NA	N	Hatchery	H	233	152	Y	Y	Y	Y	Y	Y	Y	Y	Y	Y	NA	NA	Y	Y	NA	NA	46	Green_F@Soos	Nanaimo_F	Cowichan	Nanaimo_SU	Big_Qualicum	50	7	7	7	7	0.5481	0.3938	0.0187
B2128	1000-0031-124-B2128	1000-0031	High Seas	1-Winter	63	2013	HS201310-GS06-124-001	Chinook	201310 2013 HS Mar	SW	2013-03-04	Y	Y	B	N	Wild	W	235	157	Y	Y	Y	Y	Y	Y	Y	Y	Y	Y	NA	NA	Y	Y	NA	NA	43	Green_F@Soos	Big_Qualicum	Soos_Cr_H	NA	NA	50	7	50	NA	NA	0.6855	0.3068	0.0077
B2129	1000-0031-124-B2129	1000-0031	High Seas	1-Winter	63	2013	HS201310-GS06-124-002	Chinook	201310 2013 HS Mar	SW	2013-03-04	Y	Y	NA	N	Wild	W	330	428	Y	Y	Y	Y	Y	Y	Y	Y	Y	Y	NA	NA	Y	Y	NA	NA	41	Skagit_Su	StillaguamishS	Snohomish_R	Nooksack_SP@Ke	NA	50	50	50	50	NA	0.5788	0.2388	0.1722
B2131	1000-0031-124-B2131	1000-0031	High Seas	1-Winter	63	2013	HS201310-GS07-124-002	Chinook	201310 2013 HS Mar	SW	2013-03-04	Y	Y	B	N	Wild	W	304	333	Y	Y	Y	Y	Y	Y	Y	Y	Y	Y	NA	NA	Y	Y	NA	NA	42	Big_Qualicum	Cowichan	Nanaimo_F	Puntledge_F	L_Qualicum	7	7	7	7	7	0.5354	0.4183	0.032
B2132	1000-0031-124-B2132	1000-0031	High Seas	1-Winter	63	2013	HS201310-GS07-124-003	Chinook	201310 2013 HS Mar	SW	2013-03-04	Y	Y	B	N	Wild	W	290	300	Y	Y	Y	Y	Y	Y	Y	Y	Y	Y	NA	NA	Y	Y	NA	NA	43	Big_Qualicum	Cowichan	L_Qualicum	Puntledge_F	Nanaimo_F	7	7	7	7	7	0.7795	0.2128	0.0061
B2133	1000-0031-124-B2133	1000-0031	High Seas	1-Winter	63	2013	HS201310-GS07-124-004	Chinook	201310 2013 HS Mar	SW	2013-03-04	Y	Y	A	N	Wild	W	291	303	Y	Y	Y	Y	Y	Y	Y	Y	Y	Y	NA	NA	Y	Y	NA	NA	46	Big_Qualicum	Cowichan	Green_F@Soos	Snohomish_R	L_Qualicum	7	7	50	50	7	0.6924	0.2088	0.0728
B2134	1000-0031-124-B2134	1000-0031	High Seas	1-Winter	63	2013	HS201310-GS07-124-005	Chinook	201310 2013 HS Mar	SW	2013-03-04	Y	Y	B	N	Wild	W	274	253	Y	Y	Y	Y	Y	Y	Y	Y	Y	Y	NA	NA	Y	Y	NA	NA	48	Big_Qualicum	Cowichan	Nanaimo_F	Green_F@Soos	NA	7	7	7	50	NA	0.8772	0.1173	0.0043
B2140	1000-0031-124-B2140	1000-0031	High Seas	1-Winter	67	2013	HS201310-JS03-124-001	Chinook	201310 2013 HS Mar	SW	2013-03-08	Y	Y	B	N	Wild	W	268	235	Y	Y	Y	Y	Y	Y	Y	Y	Y	Y	NA	NA	Y	Y	NA	NA	33	Big_Qualicum	Cowichan	Green_F@Soos	Skagit_Su	Soos_Cr_H	7	7	50	50	50	0.7638	0.1586	0.0303
B2141	1000-0031-124-B2141	1000-0031	High Seas	1-Winter	68	2013	HS201310-T01-124-001	Chinook	201310 2013 HS Mar	SW	2013-03-09	Y	Y	B	N	Wild	W	257	198	Y	Y	Y	Y	Y	Y	Y	Y	Y	Y	NA	NA	Y	Y	NA	NA	43	Wannock_R	NA	NA	NA	NA	10	NA	NA	NA	NA	1	NA	NA
B2150	1000-0031-124-B2150	1000-0031	High Seas	1-Winter	69	2013	HS201310-IVI02-124-001	Chinook	201310 2013 HS Mar	SW	2013-03-10	Y	Y	A	N	Wild	W	280	252	Y	Y	Y	Y	Y	Y	Y	Y	Y	Y	NA	NA	Y	Y	NA	NA	60	Conuma	Tlupana	Zeballos	Kaouk_R	Moyeha_R	8	8	8	8	8	0.514	0.2384	0.1119
B2157	1000-0031-124-B2157	1000-0031	High Seas	1-Winter	69	2013	HS201310-IVI04-124-001	Chinook	201310 2013 HS Mar	SW	2013-03-10	Y	Y	A	N	Wild	W	218	114	Y	Y	Y	Y	Y	Y	Y	Y	Y	Y	NA	NA	Y	Y	NA	NA	30	Marble@NVI	NA	NA	NA	NA	8	NA	NA	NA	NA	1	NA	NA
B2159	1000-0031-124-B2159	1000-0031	High Seas	1-Winter	69	2013	HS201310-IVI05-124-001	Chinook	201310 2013 HS Mar	SW	2013-03-10	Y	Y	A	N	Wild	W	201	82	Y	Y	Y	Y	Y	Y	Y	Y	Y	Y	NA	NA	Y	Y	NA	NA	40	Marble@NVI	NA	NA	NA	NA	8	NA	NA	NA	NA	1	NA	NA
B2160	1000-0031-124-B2160	1000-0031	High Seas	1-Winter	69	2013	HS201310-IVI05-124-002	Chinook	201310 2013 HS Mar	SW	2013-03-10	Y	Y	A	N	Wild	W	230	117	Y	Y	Y	Y	Y	Y	Y	Y	Y	Y	NA	NA	Y	Y	NA	NA	50	Marble@NVI	NA	NA	NA	NA	8	NA	NA	NA	NA	1	NA	NA
B2161	1000-0031-124-B2161	1000-0031	High Seas	1-Winter	69	2013	HS201310-IVI05-124-003	Chinook	201310 2013 HS Mar	SW	2013-03-10	Y	Y	A	N	Wild	W	200	82	Y	Y	Y	Y	Y	Y	Y	Y	Y	Y	NA	NA	Y	Y	NA	NA	30	Marble@NVI	NA	NA	NA	NA	8	NA	NA	NA	NA	1	NA	NA
B2162	1000-0031-124-B2162	1000-0031	High Seas	1-Winter	69	2013	HS201310-IVI06-124-001	Chinook	201310 2013 HS Mar	SW	2013-03-10	Y	Y	NA	N	Wild	W	207	95	Y	Y	Y	Y	Y	Y	Y	Y	Y	Y	NA	NA	Y	Y	NA	NA	45	Marble@NVI	NA	NA	NA	NA	8	NA	NA	NA	NA	1	NA	NA
B2163	1000-0031-124-B2163	1000-0031	High Seas	1-Winter	69	2013	HS201310-IVI06-124-002	Chinook	201310 2013 HS Mar	SW	2013-03-10	Y	Y	B	N	Wild	W	221	114	Y	Y	Y	Y	Y	Y	Y	Y	Y	Y	NA	NA	Y	Y	NA	NA	37	South_Thom	L_Shuswap	Little	L_Thompson	L_Adams	5	5	5	5	5	0.937	0.0393	0.014
B2164	1000-0031-124-B2164	1000-0031	High Seas	1-Winter	69	2013	HS201310-IVI06-124-003	Chinook	201310 2013 HS Mar	SW	2013-03-10	Y	Y	A	N	Wild	W	224	130	Y	Y	Y	Y	Y	Y	Y	Y	Y	Y	NA	NA	Y	Y	NA	NA	45	Marble@NVI	NA	NA	NA	NA	8	NA	NA	NA	NA	1	NA	NA
B2165	1000-0031-124-B2165	1000-0031	High Seas	1-Winter	69	2013	HS201310-IVI06-124-004	Chinook	201310 2013 HS Mar	SW	2013-03-10	Y	Y	A	N	Wild	W	221	115	Y	Y	Y	Y	Y	Y	Y	Y	Y	Y	NA	NA	Y	Y	NA	NA	50	Marble@NVI	NA	NA	NA	NA	8	NA	NA	NA	NA	1	NA	NA
B2166	1000-0031-124-B2166	1000-0031	High Seas	1-Winter	69	2013	HS201310-IVI07-124-001	Chinook	201310 2013 HS Mar	SW	2013-03-10	Y	Y	A	N	Wild	W	222	129	Y	Y	Y	Y	Y	Y	Y	Y	Y	Y	NA	NA	Y	Y	NA	NA	35	Marble@NVI	NA	NA	NA	NA	8	NA	NA	NA	NA	1	NA	NA
B2167	1000-0031-124-B2167	1000-0031	High Seas	1-Winter	69	2013	HS201310-IVI07-124-002	Chinook	201310 2013 HS Mar	SW	2013-03-10	Y	Y	A	N	Wild	W	196	78	Y	Y	Y	Y	Y	Y	Y	Y	Y	Y	NA	NA	Y	Y	NA	NA	20	Marble@NVI	NA	NA	NA	NA	8	NA	NA	NA	NA	1	NA	NA
B2168	1000-0031-124-B2168	1000-0031	High Seas	1-Winter	69	2013	HS201310-IVI07-124-003	Chinook	201310 2013 HS Mar	SW	2013-03-10	Y	Y	A	N	Wild	W	203	91	Y	Y	Y	Y	Y	Y	Y	Y	Y	Y	NA	NA	Y	Y	NA	NA	41	Marble@NVI	NA	NA	NA	NA	8	NA	NA	NA	NA	1	NA	NA
B2169	1000-0031-124-B2169	1000-0031	High Seas	1-Winter	69	2013	HS201310-IVI07-124-004	Chinook	201310 2013 HS Mar	SW	2013-03-10	Y	Y	B	N	Wild	W	245	170	Y	Y	Y	Y	Y	Y	Y	Y	Y	Y	NA	NA	Y	Y	NA	NA	50	Wannock_R	NA	NA	NA	NA	10	NA	NA	NA	NA	1	NA	NA
B2170	1000-0031-124-B2170	1000-0031	High Seas	1-Winter	69	2013	HS201310-IVI08-124-001	Chinook	201310 2013 HS Mar	SW	2013-03-10	Y	Y	A	N	Wild	W	189	74	Y	Y	Y	Y	Y	Y	Y	Y	Y	Y	NA	NA	Y	Y	NA	NA	33	Marble@NVI	NA	NA	NA	NA	8	NA	NA	NA	NA	1	NA	NA
B2171	1000-0031-124-B2171	1000-0031	High Seas	1-Winter	69	2013	HS201310-IVI08-124-002	Chinook	201310 2013 HS Mar	SW	2013-03-10	Y	Y	A	N	Wild	W	199	81	Y	Y	Y	Y	Y	Y	Y	Y	Y	Y	NA	NA	Y	Y	NA	NA	34	Marble@NVI	NA	NA	NA	NA	8	NA	NA	NA	NA	1	NA	NA
B2172	1000-0031-124-B2172	1000-0031	High Seas	1-Winter	69	2013	HS201310-IVI08-124-003	Chinook	201310 2013 HS Mar	SW	2013-03-10	Y	Y	A	N	Wild	W	186	67	Y	Y	Y	Y	Y	Y	Y	Y	Y	Y	NA	NA	Y	Y	NA	NA	30	Marble@NVI	NA	NA	NA	NA	8	NA	NA	NA	NA	1	NA	NA
B2173	1000-0031-124-B2173	1000-0031	High Seas	1-Winter	69	2013	HS201310-IVI09-124-001	Chinook	201310 2013 HS Mar	SW	2013-03-10	Y	Y	A	N	Wild	W	211	98	Y	Y	Y	Y	Y	Y	Y	Y	Y	Y	NA	NA	Y	Y	NA	NA	41	Marble@NVI	NA	NA	NA	NA	8	NA	NA	NA	NA	1	NA	NA
B2174	1000-0031-124-B2174	1000-0031	High Seas	1-Winter	69	2013	HS201310-IVI09-124-002	Chinook	201310 2013 HS Mar	SW	2013-03-10	Y	Y	B	N	Wild	W	240	143	Y	Y	Y	Y	Y	Y	Y	Y	Y	Y	NA	NA	Y	Y	NA	NA	40	Wannock_R	NA	NA	NA	NA	10	NA	NA	NA	NA	1	NA	NA
B2175	1000-0031-124-B2175	1000-0031	High Seas	1-Winter	69	2013	HS201310-IVI09-124-003	Chinook	201310 2013 HS Mar	SW	2013-03-10	Y	Y	A	N	Wild	W	216	110	Y	Y	Y	Y	Y	Y	Y	Y	Y	Y	NA	NA	Y	Y	NA	NA	35	Marble@NVI	NA	NA	NA	NA	8	NA	NA	NA	NA	1	NA	NA
B2176	1000-0031-124-B2176	1000-0031	High Seas	1-Winter	69	2013	HS201310-IVI09-124-004	Chinook	201310 2013 HS Mar	SW	2013-03-10	Y	Y	A	N	Wild	W	189	69	Y	Y	Y	Y	Y	Y	Y	Y	Y	Y	NA	NA	Y	Y	NA	NA	41	Marble@NVI	Kaouk_R	Toquart	NA	NA	8	8	8	NA	NA	0.9991	0.0006	0.0003
B2181	1000-0031-124-B2181	1000-0031	High Seas	1-Winter	69	2013	HS201310-IVI11-124-001	Chinook	201310 2013 HS Mar	SW	2013-03-10	Y	Y	A	N	Wild	W	255	195	Y	Y	Y	Y	Y	Y	Y	Y	Y	Y	NA	NA	Y	Y	NA	NA	41	Wannock_R	StillaguamishS	Skagit_Su	NA	NA	10	50	50	NA	NA	0.9864	0.012	0.0016
B2182	1000-0031-124-B2182	1000-0031	High Seas	1-Winter	69	2013	HS201310-IVI11-124-002	Chinook	201310 2013 HS Mar	SW	2013-03-10	Y	Y	B	N	Wild	W	276	255	Y	Y	Y	Y	Y	Y	Y	Y	Y	Y	NA	NA	Y	Y	NA	NA	41	Elwha_F	NA	NA	NA	NA	51	NA	NA	NA	NA	1	NA	NA
B2183	1000-0031-124-B2183	1000-0031	High Seas	1-Winter	70	2013	HS201310-IVI12-124-001	Chinook	201310 2013 HS Mar	SW	2013-03-11	Y	Y	A	N	Wild	W	234	144	Y	Y	Y	Y	Y	Y	Y	Y	Y	Y	NA	NA	Y	Y	NA	NA	45	Marble@NVI	NA	NA	NA	NA	8	NA	NA	NA	NA	1	NA	NA
B2184	1000-0031-124-B2184	1000-0031	High Seas	1-Winter	70	2013	HS201310-IVI12-124-002	Chinook	201310 2013 HS Mar	SW	2013-03-11	Y	Y	A	N	Wild	W	171	54	Y	Y	Y	Y	Y	Y	Y	Y	Y	Y	NA	NA	Y	Y	NA	NA	41	Marble@NVI	NA	NA	NA	NA	8	NA	NA	NA	NA	1	NA	NA
B2185	1000-0031-124-B2185	1000-0031	High Seas	1-Winter	70	2013	HS201310-IVI13-124-001	Chinook	201310 2013 HS Mar	SW	2013-03-11	Y	Y	A	N	Wild	W	213	112	Y	Y	Y	Y	Y	Y	Y	Y	Y	Y	NA	NA	Y	Y	NA	NA	34	Marble@NVI	NA	NA	NA	NA	8	NA	NA	NA	NA	1	NA	NA
B2186	1000-0031-124-B2186	1000-0031	High Seas	1-Winter	70	2013	HS201310-IVI13-124-002	Chinook	201310 2013 HS Mar	SW	2013-03-11	Y	Y	A	N	Wild	W	178	62	Y	Y	Y	Y	Y	Y	Y	Y	Y	Y	NA	NA	Y	Y	NA	NA	38	Marble@NVI	NA	NA	NA	NA	8	NA	NA	NA	NA	1	NA	NA
B2187	1000-0031-124-B2187	1000-0031	High Seas	1-Winter	70	2013	HS201310-IVI14-124-001	Chinook	201310 2013 HS Mar	SW	2013-03-11	Y	Y	A	N	Wild	W	271	236	Y	Y	Y	Y	Y	Y	Y	Y	Y	Y	NA	NA	Y	Y	NA	NA	41	Marble@NVI	NA	NA	NA	NA	8	NA	NA	NA	NA	1	NA	NA
B2188	1000-0031-124-B2188	1000-0031	High Seas	1-Winter	70	2013	HS201310-IVI14-124-002	Chinook	201310 2013 HS Mar	SW	2013-03-11	Y	Y	A	N	Wild	W	177	63	Y	Y	Y	Y	Y	Y	Y	Y	Y	Y	NA	NA	Y	Y	NA	NA	41	Marble@NVI	NA	NA	NA	NA	8	NA	NA	NA	NA	1	NA	NA
B2191	1000-0031-124-B2191	1000-0031	High Seas	1-Winter	70	2013	HS201310-IVI16-124-001	Chinook	201310 2013 HS Mar	SW	2013-03-11	Y	Y	A	N	Wild	W	175	56	Y	Y	Y	Y	Y	Y	Y	Y	Y	Y	NA	NA	Y	Y	NA	NA	35	Marble@NVI	NA	NA	NA	NA	8	NA	NA	NA	NA	1	NA	NA
B2192	1000-0031-124-B2192	1000-0031	High Seas	1-Winter	70	2013	HS201310-IVI17-124-001	Chinook	201310 2013 HS Mar	SW	2013-03-11	Y	Y	A	N	Wild	W	212	106	Y	Y	Y	Y	Y	Y	Y	Y	Y	Y	NA	NA	Y	Y	NA	NA	43	Marble@NVI	NA	NA	NA	NA	8	NA	NA	NA	NA	1	NA	NA
B2193	1000-0031-124-B2193	1000-0031	High Seas	1-Winter	70	2013	HS201310-IVI18-124-001	Chinook	201310 2013 HS Mar	SW	2013-03-11	Y	Y	A	N	Wild	W	229	140	Y	Y	Y	Y	Y	Y	Y	Y	Y	Y	NA	NA	Y	Y	NA	NA	43	Marble@NVI	NA	NA	NA	NA	8	NA	NA	NA	NA	1	NA	NA
B2194	1000-0031-124-B2194	1000-0031	High Seas	1-Winter	70	2013	HS201310-IVI18-124-002	Chinook	201310 2013 HS Mar	SW	2013-03-11	Y	Y	A	N	Wild	W	212	103	Y	Y	Y	Y	Y	Y	Y	Y	Y	Y	NA	NA	Y	Y	NA	NA	43	Marble@NVI	NA	NA	NA	NA	8	NA	NA	NA	NA	1	NA	NA
B2195	1000-0031-124-B2195	1000-0031	High Seas	1-Winter	70	2013	HS201310-IVI18-124-003	Chinook	201310 2013 HS Mar	SW	2013-03-11	Y	Y	A	N	Wild	W	200	88	Y	Y	Y	Y	Y	Y	Y	Y	Y	Y	NA	NA	Y	Y	NA	NA	40	Marble@NVI	NA	NA	NA	NA	8	NA	NA	NA	NA	1	NA	NA
B2196	1000-0031-124-B2196	1000-0031	High Seas	1-Winter	70	2013	HS201310-IVI18-124-004	Chinook	201310 2013 HS Mar	SW	2013-03-11	Y	Y	A	N	Wild	W	208	99	Y	Y	Y	Y	Y	Y	Y	Y	Y	Y	NA	NA	Y	Y	NA	NA	NA	Marble@NVI	NA	NA	NA	NA	8	NA	NA	NA	NA	1	NA	NA
B2197	1000-0031-124-B2197	1000-0031	High Seas	1-Winter	70	2013	HS201310-IVI19-124-001	Chinook	201310 2013 HS Mar	SW	2013-03-11	Y	Y	A	N	Wild	W	239	152	Y	Y	Y	Y	Y	Y	Y	Y	Y	Y	NA	NA	Y	Y	NA	NA	41	MARBLE@NVI	NA	NA	NA	NA	8	NA	NA	NA	NA	1	NA	NA
B2198	1000-0031-124-B2198	1000-0031	High Seas	1-Winter	70	2013	HS201310-IVI19-124-002	Chinook	201310 2013 HS Mar	SW	2013-03-11	Y	Y	A	N	Wild	W	223	114	Y	Y	Y	Y	Y	Y	Y	Y	Y	Y	NA	NA	Y	Y	NA	NA	41	MARBLE@NVI	NA	NA	NA	NA	8	NA	NA	NA	NA	1	NA	NA
B2199	1000-0031-124-B2199	1000-0031	High Seas	1-Winter	70	2013	HS201310-IVI19-124-003	Chinook	201310 2013 HS Mar	SW	2013-03-11	Y	Y	A	N	Wild	W	229	135	Y	Y	Y	Y	Y	Y	Y	Y	Y	Y	NA	NA	Y	Y	NA	NA	52	Marble@NVI	NA	NA	NA	NA	8	NA	NA	NA	NA	1	NA	NA
B2200	1000-0031-124-B2200	1000-0031	High Seas	1-Winter	70	2013	HS201310-IVI19-124-004	Chinook	201310 2013 HS Mar	SW	2013-03-11	Y	Y	A	N	Wild	W	231	160	Y	Y	Y	Y	Y	Y	Y	Y	Y	Y	NA	NA	Y	Y	NA	NA	45	Marble@NVI	NA	NA	NA	NA	8	NA	NA	NA	NA	1	NA	NA
B2201	1000-0031-124-B2201	1000-0031	High Seas	1-Winter	70	2013	HS201310-IVI20-124-001	Chinook	201310 2013 HS Mar	SW	2013-03-11	Y	Y	A	N	Wild	W	223	139	Y	Y	Y	Y	Y	Y	Y	Y	Y	Y	NA	NA	Y	Y	NA	NA	44	Marble@NVI	NA	NA	NA	NA	8	NA	NA	NA	NA	1	NA	NA
B2202	1000-0031-124-B2202	1000-0031	High Seas	1-Winter	70	2013	HS201310-IVI20-124-002	Chinook	201310 2013 HS Mar	SW	2013-03-11	Y	Y	A	N	Wild	W	230	133	Y	Y	Y	Y	Y	Y	Y	Y	Y	Y	NA	NA	Y	Y	NA	NA	44	Marble@NVI	NA	NA	NA	NA	8	NA	NA	NA	NA	1	NA	NA
B2203	1000-0031-124-B2203	1000-0031	High Seas	1-Winter	70	2013	HS201310-IVI20-124-003	Chinook	201310 2013 HS Mar	SW	2013-03-11	Y	Y	A	N	Wild	W	220	121	Y	Y	Y	Y	Y	Y	Y	Y	Y	Y	NA	NA	Y	Y	NA	NA	NA	Marble@NVI	NA	NA	NA	NA	8	NA	NA	NA	NA	1	NA	NA
B2204	1000-0031-124-B2204	1000-0031	High Seas	1-Winter	70	2013	HS201310-IVI20-124-004	Chinook	201310 2013 HS Mar	SW	2013-03-11	Y	Y	A	N	Wild	W	210	110	Y	Y	Y	Y	Y	Y	Y	Y	Y	Y	NA	NA	Y	Y	NA	NA	43	Marble@NVI	NA	NA	NA	NA	8	NA	NA	NA	NA	1	NA	NA
B2205	1000-0031-124-B2205	1000-0031	High Seas	1-Winter	70	2013	HS201310-IVI21-124-001	Chinook	201310 2013 HS Mar	SW	2013-03-11	Y	Y	A	N	Wild	W	226	132	Y	Y	Y	Y	Y	Y	Y	Y	Y	Y	NA	NA	Y	Y	NA	NA	43	Marble@NVI	NA	NA	NA	NA	8	NA	NA	NA	NA	1	NA	NA
B2206	1000-0031-124-B2206	1000-0031	High Seas	1-Winter	70	2013	HS201310-IVI21-124-002	Chinook	201310 2013 HS Mar	SW	2013-03-11	Y	Y	A	N	Wild	W	220	115	Y	Y	Y	Y	Y	Y	Y	Y	Y	Y	NA	NA	Y	Y	NA	NA	44	Marble@NVI	NA	NA	NA	NA	8	NA	NA	NA	NA	1	NA	NA
B2207	1000-0031-124-B2207	1000-0031	High Seas	1-Winter	70	2013	HS201310-IVI21-124-003	Chinook	201310 2013 HS Mar	SW	2013-03-11	Y	Y	A	N	Wild	W	223	139	Y	Y	Y	Y	Y	Y	Y	Y	Y	Y	NA	NA	Y	Y	NA	NA	45	Marble@NVI	NA	NA	NA	NA	8	NA	NA	NA	NA	1	NA	NA
B2208	1000-0031-124-B2208	1000-0031	High Seas	1-Winter	70	2013	HS201310-IVI21-124-004	Chinook	201310 2013 HS Mar	SW	2013-03-11	Y	Y	A	N	Wild	W	197	90	Y	Y	Y	Y	Y	Y	Y	Y	Y	Y	NA	NA	Y	Y	NA	NA	39	Marble@NVI	NA	NA	NA	NA	8	NA	NA	NA	NA	1	NA	NA
B2209	1000-0031-124-B2209	1000-0031	High Seas	1-Winter	70	2013	HS201310-IVI22-124-001	Chinook	201310 2013 HS Mar	SW	2013-03-11	Y	Y	A	N	Wild	W	193	79	Y	Y	Y	Y	Y	Y	Y	Y	Y	Y	NA	NA	Y	Y	NA	NA	45	Marble@NVI	NA	NA	NA	NA	8	NA	NA	NA	NA	1	NA	NA
B2210	1000-0031-124-B2210	1000-0031	High Seas	1-Winter	70	2013	HS201310-IVI22-124-002	Chinook	201310 2013 HS Mar	SW	2013-03-11	Y	Y	A	N	Wild	W	224	118	Y	Y	Y	Y	Y	Y	Y	Y	Y	Y	NA	NA	Y	Y	NA	NA	49	Marble@NVI	NA	NA	NA	NA	8	NA	NA	NA	NA	1	NA	NA
B2211	1000-0031-124-B2211	1000-0031	High Seas	1-Winter	70	2013	HS201310-IVI23-124-001	Chinook	201310 2013 HS Mar	SW	2013-03-11	Y	Y	A	N	Wild	W	214	121	Y	Y	Y	Y	Y	Y	Y	Y	Y	Y	NA	NA	Y	Y	NA	NA	31	Marble@NVI	NA	NA	NA	NA	8	NA	NA	NA	NA	1	NA	NA
B5021	1000-0032-124-B5021	1000-0032	High Seas	3-Summer	NA	2013	HS201343-JF01-124-001	Chinook	201343 2013 HS Jun	SW	2013-07-12	Y	Y	B	N	Hatchery	H	172	60	Y	Y	Y	Y	Y	Y	Y	Y	Y	Y	NA	NA	Y	Y	NA	NA	NA	Quesnel	U_Coldwat_SP	Spius	Nahatlatch_R	Minam_Cr	2	6	6	13	56	0.312	0.11	0.063
B5043	1000-0032-124-B5043	1000-0032	High Seas	3-Summer	NA	2013	HS201343-JF04-124-004	Chinook	201343 2013 HS Jun	SW	2013-07-12	Y	Y	NA	N	Hatchery	H	240	178	Y	Y	Y	Y	Y	Y	Y	Y	Y	Y	NA	NA	Y	Y	NA	NA	NA	Cowlitz_H_Sp	NA	NA	NA	NA	53	NA	NA	NA	NA	1	NA	NA
B5056	1000-0032-124-B5056	1000-0032	High Seas	3-Summer	NA	2013	HS201343-IVI01-124-009	Chinook	201343 2013 HS Jun	SW	2013-07-13	Y	Y	B	N	Wild	W	104	12	Y	Y	Y	Y	Y	Y	Y	Y	Y	Y	NA	NA	Y	Y	NA	NA	NA	Sarita	Silmilkameen_S	Robertson	Thornton	Lyon's_Ferry_F	8	55	8	8	57	0.904	0.079	0.01
B5057	1000-0032-124-B5057	1000-0032	High Seas	3-Summer	NA	2013	HS201343-IVI01-124-010	Chinook	201343 2013 HS Jun	SW	2013-07-13	Y	Y	NA	N	Wild	W	110	14	Y	Y	Y	Y	Y	Y	Y	Y	Y	Y	NA	NA	Y	Y	NA	NA	NA	Sarita	Nitinat	NA	NA	NA	8	8	NA	NA	NA	0.998	0.002	NA
B5061	1000-0032-124-B5061	1000-0032	High Seas	3-Summer	NA	2013	HS201343-IVI02-124-001	Chinook	201343 2013 HS Jun	SW	2013-07-13	Y	Y	B	N	Hatchery	H	195	89	Y	Y	Y	Y	Y	Y	Y	Y	Y	Y	NA	NA	Y	Y	NA	NA	NA	Silmilkameen_S	Lyon's_Ferry_F	NA	NA	NA	55	57	NA	NA	NA	0.832	0.168	NA
B5065	1000-0032-124-B5065	1000-0032	High Seas	3-Summer	NA	2013	HS201343-VI01-124-002	Chinook	201343 2013 HS Jun	SW	2013-07-13	Y	Y	B	N	Wild	W	118	18	Y	Y	Y	Y	Y	Y	Y	Y	Y	Y	NA	NA	Y	Y	NA	NA	NA	Sarita	NA	NA	NA	NA	8	NA	NA	NA	NA	1	NA	NA
B5066	1000-0032-124-B5066	1000-0032	High Seas	3-Summer	NA	2013	HS201343-VI01-124-003	Chinook	201343 2013 HS Jun	SW	2013-07-13	Y	Y	B	N	Wild	W	146	34	Y	Y	Y	Y	Y	Y	Y	Y	Y	Y	NA	NA	Y	Y	NA	NA	NA	Silmilkameen_S	Lyon's_Ferry_F	Hanford_Reach	NA	NA	55	57	55	NA	NA	0.796	0.19	0.014
B5074	1000-0032-124-B5074	1000-0032	High Seas	3-Summer	NA	2013	HS201343-VI08-124-001	Chinook	201343 2013 HS Jun	SW	2013-07-14	Y	Y	B	N	Hatchery	H	210	101	Y	Y	Y	Y	Y	Y	Y	Y	Y	Y	NA	NA	Y	Y	NA	NA	NA	Silmilkameen_S	Lyon's_Ferry_F	Hanford_Reach	Deschutes-F	Minam_Cr	55	57	55	55	56	0.848	0.124	0.019
B5077	1000-0032-124-B5077	1000-0032	High Seas	3-Summer	NA	2013	HS201343-VI11-124-001	Chinook	201343 2013 HS Jun	SW	2013-07-14	Y	Y	B	N	Wild	W	170	55	Y	Y	Y	Y	Y	Y	Y	Y	Y	Y	NA	NA	Y	Y	NA	NA	NA	Minam_Cr	CleElmHatch	NA	NA	NA	56	58	NA	NA	NA	0.993	0.007	NA
B5079	1000-0032-124-B5079	1000-0032	High Seas	3-Summer	NA	2013	HS201343-EP01-124-005	Chinook	201343 2013 HS Jun	SW	2013-07-15	Y	Y	B	N	Hatchery	H	225	138	Y	Y	Y	Y	Y	Y	Y	Y	Y	Y	NA	NA	Y	Y	NA	NA	NA	Silmilkameen_S	NA	NA	NA	NA	55	NA	NA	NA	NA	1	NA	NA
B5080	1000-0032-124-B5080	1000-0032	High Seas	3-Summer	NA	2013	HS201343-EP01-124-006	Chinook	201343 2013 HS Jun	SW	2013-07-15	Y	Y	B	N	Hatchery	H	255	209	Y	Y	Y	Y	Y	Y	Y	Y	Y	Y	NA	NA	Y	Y	NA	NA	NA	Cowlitz_H_Sp	NA	NA	NA	NA	53	NA	NA	NA	NA	1	NA	NA
B5081	1000-0032-124-B5081	1000-0032	High Seas	3-Summer	NA	2013	HS201343-EP03-124-006	Chinook	201343 2013 HS Jun	SW	2013-07-15	Y	Y	B	N	Hatchery	H	280	299	Y	Y	Y	Y	Y	Y	Y	Y	Y	Y	NA	NA	Y	Y	NA	NA	NA	Silmilkameen_S	Lyon's_Ferry_F	NA	NA	NA	55	57	NA	NA	NA	0.997	0.003	NA
B5082	1000-0032-124-B5082	1000-0032	High Seas	3-Summer	NA	2013	HS201343-EP03-124-007	Chinook	201343 2013 HS Jun	SW	2013-07-15	Y	Y	B	N	Hatchery	H	211	119	Y	Y	Y	Y	Y	Y	Y	Y	Y	Y	NA	NA	Y	Y	NA	NA	NA	Silmilkameen_S	Okanagan	NA	NA	NA	55	55	NA	NA	NA	0.939	0.061	NA
B5083	1000-0032-124-B5083	1000-0032	High Seas	3-Summer	NA	2013	HS201343-EP03-124-008	Chinook	201343 2013 HS Jun	SW	2013-07-15	Y	Y	B	N	Hatchery	H	201	115	Y	Y	Y	Y	Y	Y	Y	Y	Y	Y	NA	NA	Y	Y	NA	NA	NA	Silmilkameen_S	Nitinat	Lyon's_Ferry_F	Robertson	Toquart	55	8	57	8	8	0.808	0.092	0.073
B5084	1000-0032-124-B5084	1000-0032	High Seas	3-Summer	NA	2013	HS201343-EP03-124-009	Chinook	201343 2013 HS Jun	SW	2013-07-15	Y	Y	B	N	Wild	W	198	99	Y	Y	Y	Y	Y	Y	Y	Y	Y	Y	NA	NA	Y	Y	NA	NA	NA	Silmilkameen_S	NA	NA	NA	NA	55	NA	NA	NA	NA	1	NA	NA
B5089	1000-0032-124-B5089	1000-0032	High Seas	3-Summer	NA	2013	HS201343-EP05-124-001	Chinook	201343 2013 HS Jun	SW	2013-07-15	Y	Y	B	N	Hatchery	H	221	144	Y	Y	Y	Y	Y	Y	Y	Y	Y	Y	NA	NA	Y	Y	NA	NA	NA	Silmilkameen_S	Lyon's_Ferry_F	Hanford_Reach	Okanagan	NA	55	57	55	55	NA	0.798	0.149	0.032
B5099	1000-0032-124-B5099	1000-0032	High Seas	3-Summer	NA	2013	HS201343-VI12-124-006	Chinook	201343 2013 HS Jun	SW	2013-07-16	Y	Y	B	N	Hatchery	H	233	151	Y	Y	Y	Y	Y	Y	Y	Y	Y	Y	NA	NA	Y	Y	NA	NA	NA	Silmilkameen_S	NA	NA	NA	NA	55	NA	NA	NA	NA	1	NA	NA
B5100	1000-0032-124-B5100	1000-0032	High Seas	3-Summer	NA	2013	HS201343-VI12-124-007	Chinook	201343 2013 HS Jun	SW	2013-07-16	Y	Y	B	N	Hatchery	H	222	142	Y	Y	Y	Y	Y	Y	Y	Y	Y	Y	NA	NA	Y	Y	NA	NA	NA	Silmilkameen_S	Okanagan	NA	NA	NA	55	55	NA	NA	NA	0.998	0.002	NA
B5101	1000-0032-124-B5101	1000-0032	High Seas	3-Summer	NA	2013	HS201343-VI12-124-008	Chinook	201343 2013 HS Jun	SW	2013-07-16	Y	Y	B	N	Hatchery	H	230	145	Y	Y	Y	Y	Y	Y	Y	Y	Y	Y	NA	NA	Y	Y	NA	NA	NA	Silmilkameen_S	Okanagan	Lyon's_Ferry_F	Stuart	Nahatlatch_R	55	55	57	2	13	0.948	0.038	0.008
B5102	1000-0032-124-B5102	1000-0032	High Seas	3-Summer	NA	2013	HS201343-VI12-124-009	Chinook	201343 2013 HS Jun	SW	2013-07-16	Y	Y	B	N	Hatchery	H	240	163	Y	Y	Y	Y	Y	Y	Y	Y	Y	Y	NA	NA	Y	Y	NA	NA	NA	Silmilkameen_S	NA	NA	NA	NA	55	NA	NA	NA	NA	1	NA	NA
B5104	1000-0032-124-B5104	1000-0032	High Seas	3-Summer	NA	2013	HS201343-VI16-124-003	Chinook	201343 2013 HS Jun	SW	2013-07-16	Y	Y	B	N	Hatchery	H	236	177	Y	Y	Y	Y	Y	Y	Y	Y	Y	Y	NA	NA	Y	Y	NA	NA	NA	Minam_Cr	Up_Salmon-SP	NA	NA	NA	56	56	NA	NA	NA	0.997	0.003	NA
B5105	1000-0032-124-B5105	1000-0032	High Seas	3-Summer	NA	2013	HS201343-VI16-124-004	Chinook	201343 2013 HS Jun	SW	2013-07-16	Y	Y	B	N	Hatchery	H	266	267	Y	Y	Y	Y	Y	Y	Y	Y	Y	Y	NA	NA	Y	Y	NA	NA	NA	Silmilkameen_S	Lyon's_Ferry_F	Okanagan	Hanford_Reach	NA	55	57	55	55	NA	0.739	0.19	0.058
B6891	1000-0033-124-B6891	1000-0033	High Seas	4-Fall	NA	2013	HS201365-JF03-124-001	Chinook	201365 2013 HS Oct	SW	2013-10-16	Y	Y	NA	NA	Wild	NA	162	46	Y	Y	Y	Y	Y	Y	Y	Y	Y	N	NA	NA	Y	N	NA	NA	NA	L_Thompson	L_Thompson	L_Adams	Megin	Robertson	5	5	5	8	8	0.98	0.01	0
B6892	1000-0033-124-B6892	1000-0033	High Seas	4-Fall	NA	2013	HS201365-JF03-124-002	Chinook	201365 2013 HS Oct	SW	2013-10-16	Y	Y	B	NA	Wild	NA	172	56	Y	Y	Y	Y	Y	Y	Y	Y	Y	N	NA	NA	Y	N	NA	NA	NA	L_Thompson	L_Thompson	Duteau_Cr	South_Thom	Spius	5	5	5	5	6	0.98	0.01	0.01
B6893	1000-0033-124-B6893	1000-0033	High Seas	4-Fall	NA	2013	HS201365-JF04-124-001	Chinook	201365 2013 HS Oct	SW	2013-10-16	Y	Y	B	NA	Wild	NA	166	50	Y	Y	Y	Y	Y	Y	Y	Y	Y	N	NA	NA	Y	N	NA	NA	NA	Puntledge_F	Puntledge_F	Green@Kendal_F	Big_Qualicum	L_Qualicum	7	7	50	7	7	0.36	0.22	0.19
B6902	1000-0033-124-B6902	1000-0033	High Seas	4-Fall	NA	2013	HS201365-JF05-124-002	Chinook	201365 2013 HS Oct	SW	2013-10-16	Y	Y	B	NA	Wild	NA	270	266	Y	Y	Y	Y	Y	Y	Y	Y	Y	N	NA	NA	Y	N	NA	NA	NA	Quesnel	Quesnel	Torpy	Holmes	Baezaeko	2	2	1	1	2	0.39	0.17	0.16
B6903	1000-0033-124-B6903	1000-0033	High Seas	4-Fall	NA	2013	HS201365-JF05-124-003	Chinook	201365 2013 HS Oct	SW	2013-10-16	Y	Y	B	NA	Wild	NA	174	56	Y	Y	Y	Y	Y	Y	Y	Y	Y	N	NA	NA	Y	N	NA	NA	NA	L_Thompson	L_Thompson	Torpy	South_Thom	Seymour@Thomp	5	5	1	5	5	0.97	0.02	0
B6904	1000-0033-124-B6904	1000-0033	High Seas	4-Fall	NA	2013	HS201365-JF05-124-004	Chinook	201365 2013 HS Oct	SW	2013-10-16	Y	Y	B	NA	Wild	NA	169	52	Y	Y	Y	Y	Y	Y	Y	Y	Y	N	NA	NA	Y	N	NA	NA	NA	L_Thompson	L_Thompson	Little	Skagit_Su	L_Adams	5	5	5	50	5	0.64	0.13	0.09
B6925	1000-0033-124-B6925	1000-0033	High Seas	4-Fall	NA	2013	HS201365-IVI02-124-008	Chinook	201365 2013 HS Oct	SW	2013-10-17	Y	Y	A	NA	Wild	NA	167	54	Y	Y	Y	Y	Y	Y	Y	Y	Y	N	NA	NA	Y	N	NA	NA	NA	Robertson	Robertson	Nahmint	Megin	Conuma	8	8	8	8	8	0.86	0.07	0.02
B6926	1000-0033-124-B6926	1000-0033	High Seas	4-Fall	NA	2013	HS201365-VI01-124-001	Chinook	201365 2013 HS Oct	SW	2013-10-17	Y	Y	A	NA	Wild	NA	176	55	Y	Y	Y	Y	Y	Y	Y	Y	Y	N	NA	NA	Y	N	NA	NA	NA	Robertson	Robertson	Kennedy	Thornton	Kaouk_R	8	8	8	8	8	0.97	0.03	0
B6927	1000-0033-124-B6927	1000-0033	High Seas	4-Fall	NA	2013	HS201365-VI01-124-002	Chinook	201365 2013 HS Oct	SW	2013-10-17	Y	Y	A	NA	Wild	NA	165	47	Y	Y	Y	Y	Y	Y	Y	Y	Y	N	NA	NA	Y	N	NA	NA	NA	Robertson	Robertson	8702Gold	NA	NA	8	8	8	NA	NA	0.99	0.01	0
B6928	1000-0033-124-B6928	1000-0033	High Seas	4-Fall	NA	2013	HS201365-VI01-124-003	Chinook	201365 2013 HS Oct	SW	2013-10-17	Y	Y	A	NA	Wild	NA	156	42	Y	Y	Y	Y	Y	Y	Y	Y	Y	N	NA	NA	Y	N	NA	NA	NA	Moyeha_R	Moyeha_R	Megin	Kaouk_R	8702Gold	8	8	8	8	8	0.32	0.19	0.19
B6929	1000-0033-124-B6929	1000-0033	High Seas	4-Fall	NA	2013	HS201365-VI01-124-004	Chinook	201365 2013 HS Oct	SW	2013-10-17	Y	Y	A	NA	Hatchery	NA	176	74	Y	Y	Y	Y	Y	Y	Y	Y	Y	N	NA	NA	Y	N	NA	NA	NA	Robertson	Robertson	8702Gold	NA	NA	8	8	8	NA	NA	0.99	0.01	0
B6930	1000-0033-124-B6930	1000-0033	High Seas	4-Fall	NA	2013	HS201365-VI02-124-001	Chinook	201365 2013 HS Oct	SW	2013-10-17	Y	Y	NA	NA	Wild	NA	160	49	Y	Y	Y	Y	Y	Y	Y	Y	Y	N	NA	NA	Y	N	NA	NA	NA	Dupe with 29	Dupe with 29	Willapa_Cr	L_Thompson	Umpqua_Sp	9	9	52	5	59	0.78	0.19	0.03
B6931	1000-0033-124-B6931	1000-0033	High Seas	4-Fall	NA	2013	HS201365-VI02-124-002	Chinook	201365 2013 HS Oct	SW	2013-10-17	Y	Y	A	NA	Wild	NA	170	53	Y	Y	Y	Y	Y	Y	Y	Y	Y	N	NA	NA	Y	N	NA	NA	NA	Robertson	Robertson	8702Gold	Nahmint	Thornton	8	8	8	8	8	0.88	0.07	0.04
B6934	1000-0033-124-B6934	1000-0033	High Seas	4-Fall	NA	2013	HS201365-VI03-124-001	Chinook	201365 2013 HS Oct	SW	2013-10-17	Y	Y	A	NA	Wild	NA	182	76	Y	Y	Y	Y	Y	Y	Y	Y	Y	N	NA	NA	Y	N	NA	NA	NA	Robertson	Robertson	NA	NA	NA	8	8	NA	NA	NA	1	0	NA
B6935	1000-0033-124-B6935	1000-0033	High Seas	4-Fall	NA	2013	HS201365-VI03-124-002	Chinook	201365 2013 HS Oct	SW	2013-10-17	Y	Y	NA	NA	Wild	NA	163	49	Y	Y	Y	Y	Y	Y	Y	Y	Y	N	NA	NA	Y	N	NA	NA	NA	Hanford_Reach	Hanford_Reach	Silmilkameen_S	NA	NA	55	55	55	NA	NA	1	0	0
B6938	1000-0033-124-B6938	1000-0033	High Seas	4-Fall	NA	2013	HS201365-VI04-124-001	Chinook	201365 2013 HS Oct	SW	2013-10-17	Y	Y	NA	NA	Hatchery	NA	212	134	Y	Y	Y	Y	Y	Y	Y	Y	Y	N	NA	NA	Y	N	NA	NA	NA	Dupe with 24	Dupe with 24	Willapa_Cr	L_Thompson	Umpqua_Sp	9	9	52	5	59	0.78	0.19	0.03
B6951	1000-0033-124-B6951	1000-0033	High Seas	4-Fall	NA	2013	HS201365-VI07-124-003	Chinook	201365 2013 HS Oct	SW	2013-10-18	Y	Y	A	NA	Wild	NA	236	165	Y	Y	Y	Y	Y	Y	Y	Y	Y	N	NA	NA	Y	N	NA	NA	NA	Robertson	Robertson	8702Gold	Megin	Kaouk_R	8	8	8	8	8	0.99	0.01	0.01
B6952	1000-0033-124-B6952	1000-0033	High Seas	4-Fall	NA	2013	HS201365-VI07-124-004	Chinook	201365 2013 HS Oct	SW	2013-10-18	Y	Y	A	NA	Hatchery	NA	208	105	Y	Y	Y	Y	Y	Y	Y	Y	Y	N	NA	NA	Y	N	NA	NA	NA	Cheakamus_Su	Cheakamus_Su	Hanford_Reach	Quinsam	Green@Kendal_F	9	9	55	7	50	0.77	0.07	0.05
B6962	1000-0033-124-B6962	1000-0033	High Seas	4-Fall	NA	2013	HS201365-EP01-124-003	Chinook	201365 2013 HS Oct	SW	2013-10-19	Y	Y	A	NA	Wild	NA	242	160	Y	Y	Y	Y	Y	Y	Y	Y	Y	N	NA	NA	Y	N	NA	NA	NA	Conuma	Conuma	Tlupana	Kaouk_R	Megin	8	8	8	8	8	0.48	0.23	0.22
B6963	1000-0033-124-B6963	1000-0033	High Seas	4-Fall	NA	2013	HS201365-EP01-124-004	Chinook	201365 2013 HS Oct	SW	2013-10-19	Y	Y	A	NA	Wild	NA	212	118	Y	Y	Y	Y	Y	Y	Y	Y	Y	N	NA	NA	Y	N	NA	NA	NA	Robertson	Robertson	NA	NA	NA	8	8	NA	NA	NA	1	0	NA
B6965	1000-0033-124-B6965	1000-0033	High Seas	4-Fall	NA	2013	HS201365-EP01-124-006	Chinook	201365 2013 HS Oct	SW	2013-10-19	Y	Y	NA	NA	Wild	NA	243	202	Y	Y	Y	Y	Y	Y	Y	Y	Y	N	NA	NA	Y	N	NA	NA	NA	Robertson	Robertson	Megin	8702Gold	Tlupana	8	8	8	8	8	0.87	0.08	0.02
B6966	1000-0033-124-B6966	1000-0033	High Seas	4-Fall	NA	2013	HS201365-EP01-124-007	Chinook	201365 2013 HS Oct	SW	2013-10-19	Y	Y	NA	NA	Wild	NA	232	150	Y	Y	Y	Y	Y	Y	Y	Y	Y	N	NA	NA	Y	N	NA	NA	NA	Robertson	Robertson	8702Gold	NA	NA	8	8	8	NA	NA	1	0	0
B6967	1000-0033-124-B6967	1000-0033	High Seas	4-Fall	NA	2013	HS201365-EP01-124-008	Chinook	201365 2013 HS Oct	SW	2013-10-19	Y	Y	A	NA	Wild	NA	240	168	Y	Y	Y	Y	Y	Y	Y	Y	Y	N	NA	NA	Y	N	NA	NA	NA	Robertson	Robertson	Nahmint	Thornton	NA	8	8	8	8	NA	0.97	0.03	0
B6968	1000-0033-124-B6968	1000-0033	High Seas	4-Fall	NA	2013	HS201365-EP02-124-001	Chinook	201365 2013 HS Oct	SW	2013-10-19	Y	Y	A	NA	Hatchery	NA	204	105	Y	Y	Y	Y	Y	Y	Y	Y	Y	N	NA	NA	Y	N	NA	NA	NA	Hanford_Reach	Hanford_Reach	Lyon's_Ferry_F	NA	NA	55	55	57	NA	NA	0.99	0.01	0
B6969	1000-0033-124-B6969	1000-0033	High Seas	4-Fall	NA	2013	HS201365-EP03-124-001	Chinook	201365 2013 HS Oct	SW	2013-10-19	Y	Y	A	NA	Hatchery	NA	313	383	Y	Y	Y	Y	Y	Y	Y	Y	Y	N	NA	NA	Y	N	NA	NA	NA	Hanford_Reach	Hanford_Reach	Lyon's_Ferry_F	L_Thompson	Wenatchee_Su	55	55	57	5	55	0.94	0.04	0.02
B6972	1000-0033-124-B6972	1000-0033	High Seas	4-Fall	NA	2013	HS201365-VI13-124-002	Chinook	201365 2013 HS Oct	SW	2013-10-20	Y	Y	A	NA	Wild	NA	218	122	Y	Y	Y	Y	Y	Y	Y	Y	Y	N	NA	NA	Y	N	NA	NA	NA	Robertson	Robertson	Thornton	NA	NA	8	8	8	NA	NA	0.96	0.04	0.01
B6973	1000-0033-124-B6973	1000-0033	High Seas	4-Fall	NA	2013	HS201365-VI13-124-003	Chinook	201365 2013 HS Oct	SW	2013-10-20	Y	Y	A	NA	Wild	NA	241	169	Y	Y	Y	Y	Y	Y	Y	Y	Y	N	NA	NA	Y	N	NA	NA	NA	Conuma	Conuma	Tlupana	Kaouk_R	Megin	8	8	8	8	8	0.44	0.37	0.13
B6974	1000-0033-124-B6974	1000-0033	High Seas	4-Fall	NA	2013	HS201365-VI13-124-004	Chinook	201365 2013 HS Oct	SW	2013-10-20	Y	Y	A	NA	Wild	NA	217	128	Y	Y	Y	Y	Y	Y	Y	Y	Y	N	NA	NA	Y	N	NA	NA	NA	San_Juan	San_Juan	Robertson	Moyeha_R	Kaouk_R	8	8	8	8	8	0.47	0.35	0.05
B6975	1000-0033-124-B6975	1000-0033	High Seas	4-Fall	NA	2013	HS201365-VI13-124-005	Chinook	201365 2013 HS Oct	SW	2013-10-20	Y	Y	A	NA	Wild	NA	254	203	Y	Y	Y	Y	Y	Y	Y	Y	Y	N	NA	NA	Y	N	NA	NA	NA	Cheakamus_Su	Cheakamus_Su	Quinsam	Walker	Deschutes-F	9	9	7	1	55	0.74	0.17	0.06
B6976	1000-0033-124-B6976	1000-0033	High Seas	4-Fall	NA	2013	HS201365-VI13-124-006	Chinook	201365 2013 HS Oct	SW	2013-10-20	Y	Y	A	NA	Hatchery	NA	223	143	Y	Y	Y	Y	Y	Y	Y	Y	Y	N	NA	NA	Y	N	NA	NA	NA	Moyeha_R	Moyeha_R	Nahmint	Nitinat	L_Thompson	8	8	8	8	5	0.31	0.2	0.14
B6977	1000-0033-124-B6977	1000-0033	High Seas	4-Fall	NA	2013	HS201365-VI13-124-007	Chinook	201365 2013 HS Oct	SW	2013-10-20	Y	Y	A	NA	Wild	NA	231	155	Y	Y	Y	Y	Y	Y	Y	Y	Y	N	NA	NA	Y	N	NA	NA	NA	Conuma	Conuma	Tlupana	Kaouk_R	Nahmint	8	8	8	8	8	0.64	0.28	0.07
B7050	1000-0033-124-B7050	1000-0033	High Seas	4-Fall	NA	2013	HS201365-QCST05-124-001	Chinook	201365 2013 HS Oct	SW	2013-11-03	Y	Y	A	N	Wild	W	217	116	Y	Y	Y	Y	Y	NA	Y	Y	Y	N	NA	NA	Y	N	NA	NA	NA	Klinaklini	Klinaklini	Wannock_R	Walker	Baker_Cr	9	9	10	1	2	0.59	0.29	0.06
B7051	1000-0033-124-B7051	1000-0033	High Seas	4-Fall	NA	2013	HS201365-QCST05-124-002	Chinook	201365 2013 HS Oct	SW	2013-11-03	Y	Y	A	N	Wild	W	223	137	Y	Y	Y	Y	Y	NA	Y	Y	Y	Y	NA	NA	Y	N	NA	NA	NA	Slim_C	Slim_C	Indianpoint	Morkill	Ptarmigan	1	1	1	1	1	0.13	0.11	0.09
B7052	1000-0033-124-B7052	1000-0033	High Seas	4-Fall	NA	2013	HS201365-QCST05-124-003	Chinook	201365 2013 HS Oct	SW	2013-11-03	Y	Y	A	N	Hatchery	H	215	120	Y	Y	Y	Y	Y	NA	Y	Y	Y	N	NA	NA	Y	N	NA	NA	NA	Puntledge_F	Puntledge_F	Cowichan	Cheakamus_F	NA	7	7	7	9	NA	0.66	0.34	0
B7055	1000-0033-124-B7055	1000-0033	High Seas	4-Fall	NA	2013	HS201365-QCST06-124-001	Chinook	201365 2013 HS Oct	SW	2013-11-03	Y	Y	A	N	Wild	W	220	123	Y	Y	Y	Y	Y	NA	Y	Y	Y	Y	NA	NA	Y	N	NA	NA	NA	Klinaklini	Klinaklini	Kilbella	Phillips	NA	9	9	10	9	NA	0.98	0.02	0
B7056	1000-0033-124-B7056	1000-0033	High Seas	4-Fall	NA	2013	HS201365-QCST06-124-002	Chinook	201365 2013 HS Oct	SW	2013-11-03	Y	Y	A	N	Wild	W	245	172	Y	Y	Y	Y	Y	NA	Y	Y	Y	N	NA	NA	Y	N	NA	NA	NA	Kilbella	Kilbella	Nitinat	Kateen	Robertson	10	10	8	10	8	0.77	0.11	0.06
B7066	1000-0033-124-B7066	1000-0033	High Seas	4-Fall	NA	2013	HS201365-QCST09-124-001	Chinook	201365 2013 HS Oct	SW	2013-11-03	Y	Y	A	N	Wild	W	208	101	Y	Y	Y	Y	Y	NA	Y	Y	Y	N	NA	NA	Y	N	NA	NA	NA	Wannock_R	Wannock_R	NA	NA	NA	10	10	NA	NA	NA	1	0	NA
B7067	1000-0033-124-B7067	1000-0033	High Seas	4-Fall	NA	2013	HS201365-QCST09-124-002	Chinook	201365 2013 HS Oct	SW	2013-11-03	Y	Y	A	N	Wild	W	232	141	Y	Y	Y	Y	Y	NA	Y	Y	Y	Y	NA	NA	Y	N	NA	NA	NA	Klinaklini	Klinaklini	Kitlope	Shegunia_R	Kitwanga	9	9	10	22	22	0.99	0.01	0
B7080	1000-0033-124-B7080	1000-0033	High Seas	4-Fall	NA	2013	HS201365-QCST13-124-003	Chinook	201365 2013 HS Oct	SW	2013-11-04	Y	Y	A	N	Wild	W	229	147	Y	Y	Y	Y	Y	NA	Y	Y	Y	N	NA	NA	Y	N	NA	NA	NA	Klinaklini	Klinaklini	NA	NA	NA	9	9	NA	NA	NA	0.98	0.02	NA
B7082	1000-0033-124-B7082	1000-0033	High Seas	4-Fall	NA	2013	HS201365-QCST13-124-005	Chinook	201365 2013 HS Oct	SW	2013-11-04	Y	Y	A	N	Hatchery	H	248	181	Y	Y	Y	Y	Y	NA	Y	Y	Y	N	NA	NA	Y	N	NA	NA	NA	Puntledge_F	Puntledge_F	Cowichan	Green@Kendal_F	Skagit_Su	7	7	7	50	50	0.56	0.44	0
B7088	1000-0033-124-B7088	1000-0033	High Seas	4-Fall	NA	2013	HS201365-QCST15-124-001	Chinook	201365 2013 HS Oct	SW	2013-11-04	Y	Y	A	N	Wild	W	240	166	Y	Y	Y	Y	Y	NA	Y	Y	Y	N	NA	NA	Y	N	NA	NA	NA	Wannock_R	Wannock_R	Soos_Cr_H	Skagit_Su	L_Thompson	10	10	50	50	5	0.99	0	0
B7089	1000-0033-124-B7089	1000-0033	High Seas	4-Fall	NA	2013	HS201365-QCST15-124-002	Chinook	201365 2013 HS Oct	SW	2013-11-04	Y	Y	A	N	Wild	W	225	135	Y	Y	Y	Y	Y	NA	Y	Y	Y	Y	NA	NA	Y	N	NA	NA	NA	Klinaklini	Klinaklini	NA	NA	NA	9	9	NA	NA	NA	1	0	NA
B7092	1000-0033-124-B7092	1000-0033	High Seas	4-Fall	NA	2013	HS201365-QCST16-124-001	Chinook	201365 2013 HS Oct	SW	2013-11-04	Y	Y	A	N	Wild	W	225	137	Y	Y	Y	Y	Y	NA	Y	Y	Y	N	NA	NA	Y	N	NA	NA	NA	Wannock_R	Wannock_R	NA	NA	NA	10	10	NA	NA	NA	1	NA	NA
B7107	1000-0033-124-B7107	1000-0033	High Seas	4-Fall	NA	2013	HS201365-QCST19-124-001	Chinook	201365 2013 HS Oct	SW	2013-11-04	Y	Y	A	N	Wild	W	275	237	Y	Y	Y	Y	Y	NA	Y	Y	Y	Y	NA	NA	Y	N	NA	NA	NA	Cheakamus_Su	Cheakamus_Su	Cheakamus	NA	NA	9	9	9	NA	NA	0.96	0.04	0
B7110	1000-0033-124-B7110	1000-0033	High Seas	4-Fall	NA	2013	HS201365-QCST20-124-002	Chinook	201365 2013 HS Oct	SW	2013-11-04	Y	Y	A	N	Hatchery	H	301	337	Y	Y	Y	Y	Y	NA	Y	Y	Y	N	NA	NA	Y	N	NA	NA	NA	Hanford_Reach	Hanford_Reach	Deschutes-F	Lyon's_Ferry_F	Snohomish_R	55	55	55	57	50	0.61	0.27	0.05
B7114	1000-0033-124-B7114	1000-0033	High Seas	4-Fall	NA	2013	HS201365-QCST22-124-002	Chinook	201365 2013 HS Oct	SW	2013-11-05	Y	Y	A	N	Hatchery	H	232	130	Y	Y	Y	Y	Y	NA	Y	Y	Y	N	NA	NA	Y	N	NA	NA	NA	Puntledge_F	Puntledge_F	Cowichan	Quinsam	L_Qualicum	7	7	7	7	7	0.81	0.11	0.06
B7115	1000-0033-124-B7115	1000-0033	High Seas	4-Fall	NA	2013	HS201365-QCST22-124-003	Chinook	201365 2013 HS Oct	SW	2013-11-05	Y	Y	A	N	Wild	W	189	75	Y	Y	Y	Y	Y	NA	Y	Y	Y	Y	NA	NA	Y	N	NA	NA	NA	Wannock_R	Wannock_R	NA	NA	NA	10	10	NA	NA	NA	1	NA	NA
B7123	1000-0033-124-B7123	1000-0033	High Seas	4-Fall	NA	2013	HS201365-QCST24-124-001	Chinook	201365 2013 HS Oct	SW	2013-11-05	Y	Y	A	N	Wild	W	228	139	Y	Y	Y	Y	Y	NA	Y	Y	Y	Y	NA	NA	Y	N	NA	NA	NA	Klinaklini	Klinaklini	Hirsch	Hanford_Reach	Kitimat	9	9	10	55	10	0.7	0.12	0.06
B7134	1000-0033-124-B7134	1000-0033	High Seas	4-Fall	NA	2013	HS201365-QCST26-124-001	Chinook	201365 2013 HS Oct	SW	2013-11-05	Y	Y	A	N	Wild	W	236	163	Y	Y	Y	Y	Y	NA	Y	Y	Y	N	NA	NA	Y	N	NA	NA	NA	Klinaklini	Klinaklini	NA	NA	NA	9	9	NA	NA	NA	1	0	NA
B7135	1000-0033-124-B7135	1000-0033	High Seas	4-Fall	NA	2013	HS201365-QCST26-124-002	Chinook	201365 2013 HS Oct	SW	2013-11-05	Y	Y	A	N	Wild	W	196	83	Y	Y	Y	Y	Y	NA	Y	Y	Y	Y	NA	NA	Y	N	NA	NA	NA	Klinaklini	Klinaklini	NA	NA	NA	9	9	NA	NA	NA	1	0	NA
B7137	1000-0033-124-B7137	1000-0033	High Seas	4-Fall	NA	2013	HS201365-QCST27-124-001	Chinook	201365 2013 HS Oct	SW	2013-11-05	Y	Y	A	N	Wild	W	250	179	Y	Y	Y	Y	Y	NA	Y	Y	Y	Y	NA	NA	Y	N	NA	NA	NA	Klinaklini	Klinaklini	Snohomish_R	Kilbella	Kitimat	9	9	50	10	10	0.96	0.04	0
B7138	1000-0033-124-B7138	1000-0033	High Seas	4-Fall	NA	2013	HS201365-QCST27-124-002	Chinook	201365 2013 HS Oct	SW	2013-11-05	Y	Y	A	N	Wild	W	254	205	Y	Y	Y	Y	Y	NA	Y	Y	Y	N	NA	NA	Y	N	NA	NA	NA	Klinaklini	Klinaklini	NA	NA	NA	9	9	NA	NA	NA	0.99	0.01	NA
B7164	1000-0033-124-B7164	1000-0033	High Seas	4-Fall	NA	2013	HS201365-JS02-124-001	Chinook	201365 2013 HS Oct	SW	2013-11-06	Y	Y	NA	N	Hatchery	H	203	90	Y	Y	Y	Y	Y	NA	Y	Y	Y	N	NA	NA	Y	N	NA	NA	NA	Puntledge_F	Puntledge_F	Big_Qualicum	L_Qualicum	Cheakamus_F	7	7	7	7	9	0.78	0.15	0.05
D1971	1000-0099-124-D1971	1000-0099	Strait of Georgia	3-Summer	NA	2014	CK206	Chinook	2014 SOG Jun Jul Ricker	SW	2014-06-26	Y	Y	A	NA	Wild	NA	153	45	Y	Y	Y	Y	Y	N	Y	Y	Y	N	NA	NA	Y	NA	NA	NA	NA	N_Thom@Main	Raft_R	Clearwater	Chilko	Chilko	4	4	4	2	2	0.796	0.141	0.0586
D2549	1000-0099-124-D2549	1000-0099	Strait of Georgia	3-Summer	NA	2014	CK324	Chinook	2014 SOG Jun Jul Ricker	SW	2014-06-28	Y	Y	A	NA	Wild	NA	154	41	Y	Y	Y	Y	Y	N	Y	Y	Y	N	NA	NA	Y	NA	NA	NA	NA	Raft_R	Finn	N_Thom@Main	0	0	4	4	4	0	0	0.9759	0.0221	0.002
D2835	1000-0099-124-D2835	1000-0099	Strait of Georgia	3-Summer	NA	2014	CK-789	Chinook	2014 SOG Jun Jul Ricker	SW	2014-07-03	Y	Y	A	NA	Wild	NA	210	116	Y	Y	Y	Y	Y	N	Y	Y	Y	N	NA	NA	Y	NA	NA	NA	NA	Willow_R	Cottonwood	Bowron	Nazko	Nazko	1	2	1	1	2	0.7359	0.1003	0.0778
D2837	1000-0099-124-D2837	1000-0099	Strait of Georgia	3-Summer	NA	2014	CK-780	Chinook	2014 SOG Jun Jul Ricker	SW	2014-07-03	Y	Y	A	NA	Wild	NA	141	36	Y	Y	Y	Y	Y	N	Y	Y	Y	N	NA	NA	Y	NA	NA	NA	NA	Slim_C	Bowron	Dome	Holmes	Holmes	1	1	1	1	1	0.7375	0.202	0.0309
D2839	1000-0099-124-D2839	1000-0099	Strait of Georgia	3-Summer	NA	2014	CK-782	Chinook	2014 SOG Jun Jul Ricker	SW	2014-07-03	Y	Y	A	NA	Wild	NA	190	75	Y	Y	Y	Y	Y	N	Y	Y	Y	N	NA	NA	Y	NA	NA	NA	NA	Nicola	Coldwater	Bonaparte	0	0	6	6	6	6	0	0.8938	0.0954	0.0085
D3161	1000-0099-124-D3161	1000-0099	Strait of Georgia	3-Summer	NA	2014	NA	Chinook	2014 SOG Jun Jul Ricker	SW	2014-07-08	Y	Y	NA	NA	Wild	NA	155	50	Y	Y	Y	Y	Y	N	Y	Y	Y	N	NA	NA	Y	NA	NA	NA	NA	Tete_Jaune	McGregor	Bowron	Morkill	Morkill	1	1	1	1	1	0.4704	0.2193	0.1533
D3163	1000-0099-124-D3163	1000-0099	Strait of Georgia	3-Summer	NA	2014	NA	Chinook	2014 SOG Jun Jul Ricker	SW	2014-07-08	Y	Y	NA	NA	Wild	NA	148	35	Y	Y	Y	Y	Y	N	Y	Y	Y	N	NA	NA	Y	NA	NA	NA	NA	Slim_C	Bowron	Morkill	McGregor	McGregor	1	1	1	1	1	0.4384	0.1825	0.1553
D3165	1000-0099-124-D3165	1000-0099	Strait of Georgia	3-Summer	NA	2014	NA	Chinook	2014 SOG Jun Jul Ricker	SW	2014-07-08	Y	Y	NA	NA	Wild	NA	160	49	Y	Y	Y	Y	Y	N	Y	Y	Y	N	NA	NA	Y	NA	NA	NA	NA	Morkill	Slim_C	McGregor	Tete_Jaune	Tete_Jaune	1	1	1	1	1	0.8263	0.1142	0.0231
D3197	1000-0038-124-D3197	1000-0038	High Seas	3-Summer	NA	2014	HS201436-JS02-124-001	Chinook	201436 2014 HS Jul	SW	2014-07-09	Y	Y	A	N	Wild	W	217	112	Y	Y	Y	Y	Y	N	Y	Y	Y	N	NA	NA	Y	N	NA	NA	NA	Kitimat	Green@Kendal_F	Cowichan	Quinsam	Puntledge_F	10	50	7	7	7	0.9832	0.01	0.002
D3601	1000-0038-124-D3601	1000-0038	High Seas	3-Summer	NA	2014	HS201436-JS02-124-002	Chinook	201436 2014 HS Jul	SW	2014-07-09	Y	Y	A	N	Wild	W	149	38	Y	Y	Y	Y	Y	N	Y	Y	Y	N	NA	NA	Y	N	NA	NA	NA	Tete_Jaune	Holmes	Kenneth_Cr	Morkill	Torpy	1	1	1	1	1	0.4961	0.3869	0.0757
D3617	1000-0038-124-D3617	1000-0038	High Seas	3-Summer	NA	2014	HS201436-JS04-124-001	Chinook	201436 2014 HS Jul	SW	2014-07-09	Y	Y	A	N	Wild	W	144	34	Y	Y	Y	Y	Y	N	Y	Y	Y	N	NA	NA	Y	N	NA	NA	NA	Big_Qualicum	Puntledge_F	Cowichan	Nanaimo_F	Green@Kendal_F	7	7	7	7	50	0.5594	0.2358	0.1906
D3631	1000-0038-124-D3631	1000-0038	High Seas	3-Summer	NA	2014	HS201436-JS07-124-003	Chinook	201436 2014 HS Jul	SW	2014-07-09	Y	Y	A	N	Wild	W	170	52	Y	Y	Y	Y	Y	N	Y	Y	Y	N	NA	NA	Y	N	NA	NA	NA	Kitimat	U_Atnarko	Devereux	0	0	10	10	9	0	0	0.9987	0.0008	0.0005
D3645	1000-0038-124-D3645	1000-0038	High Seas	3-Summer	NA	2014	HS201436-QCST01-124-001	Chinook	201436 2014 HS Jul	SW	2014-07-10	Y	Y	A	N	Wild	W	190	81	Y	Y	Y	Y	Y	N	Y	Y	Y	N	NA	NA	Y	N	NA	NA	NA	Devereux	Kitimat	Klinaklini	Cheakamus_Su	Mamquam	9	10	9	9	9	0.6037	0.3235	0.0639
D3646	1000-0038-124-D3646	1000-0038	High Seas	3-Summer	NA	2014	HS201436-QCST01-124-002	Chinook	201436 2014 HS Jul	SW	2014-07-10	Y	Y	A	N	Wild	W	143	34	Y	Y	Y	Y	Y	N	Y	Y	Y	Y	NA	NA	Y	N	NA	NA	NA	Nazko	Westroad	Stuart	Chilako	Chilko	2	2	2	2	2	0.6053	0.1278	0.0719
D3653	1000-0038-124-D3653	1000-0038	High Seas	3-Summer	NA	2014	HS201436-QCST02-124-001	Chinook	201436 2014 HS Jul	SW	2014-07-10	Y	Y	A	N	Hatchery	H	162	57	Y	Y	Y	Y	Y	N	Y	Y	Y	N	NA	NA	Y	N	NA	NA	NA	Big_Qualicum	Puntledge_F	Green@Kendal_F	Cowichan	Quinsam	7	7	50	7	7	0.3509	0.2074	0.1382
D3660	1000-0038-124-D3660	1000-0038	High Seas	3-Summer	NA	2014	HS201436-QCST03-124-001	Chinook	201436 2014 HS Jul	SW	2014-07-10	Y	Y	A	N	Hatchery	H	334	442	Y	Y	Y	Y	Y	N	Y	Y	Y	Y	NA	NA	Y	N	NA	NA	NA	Green@Kendal_F	Kitimat	U_Atnarko	Nanaimo_F	Quinsam	50	10	10	7	7	0.907	0.0888	0.0022
D3661	1000-0038-124-D3661	1000-0038	High Seas	3-Summer	NA	2014	HS201436-QCST03-124-002	Chinook	201436 2014 HS Jul	SW	2014-07-10	Y	Y	A	N	Wild	W	168	57	Y	Y	Y	Y	Y	N	Y	Y	Y	N	NA	NA	Y	N	NA	NA	NA	Nazko	Westroad	Bridge	Nechako	L_Chilcoti	2	2	2	2	2	0.5888	0.1739	0.0799
D3667	1000-0038-124-D3667	1000-0038	High Seas	3-Summer	NA	2014	HS201436-QCST04-124-001	Chinook	201436 2014 HS Jul	SW	2014-07-10	Y	Y	A	N	Wild	W	191	86	Y	Y	Y	Y	Y	N	Y	Y	Y	N	NA	NA	Y	N	NA	NA	NA	Woss_Lake	Nimpkish	0	0	0	7	7	0	0	0	0.7	0.3	0
D4079	1000-0100-124-D4079	1000-0100	Strait of Georgia	3-Summer	NA	2014	NA	Chinook	2014 SOG Sept Ricker	SW	2014-09-18	Y	Y	NA	NA	Wild	NA	212	110	Y	Y	Y	Y	Y	N	Y	Y	Y	N	NA	NA	Y	NA	NA	NA	NA	Slim_C	Tete_Jaune	Nechako	Willow_R	Holmes	1	1	2	1	1	0.9503	0.0403	0.0077
D4080	1000-0100-124-D4080	1000-0100	Strait of Georgia	3-Summer	NA	2014	NA	Chinook	2014 SOG Sept Ricker	SW	2014-09-18	Y	Y	NA	NA	Wild	NA	144	31	Y	Y	Y	Y	Y	N	Y	Y	Y	Y	NA	NA	Y	NA	NA	NA	NA	L_Shuswap	L_Shus@U_Adams	South_Thom	Bessette	M_Shuswap	5	5	5	5	5	0.9917	0.0068	0.001
D4087	1000-0100-124-D4087	1000-0100	Strait of Georgia	3-Summer	NA	2014	NA	Chinook	2014 SOG Sept Ricker	SW	2014-09-18	Y	Y	NA	NA	Wild	NA	143	30	Y	Y	Y	Y	Y	N	Y	Y	Y	N	NA	NA	Y	NA	NA	NA	NA	South_Thom	L_Shuswap	Little_R	Seymour@Thomp	Barriere	5	5	5	5	4	0.827	0.1704	0.0022
D4088	1000-0100-124-D4088	1000-0100	Strait of Georgia	3-Summer	NA	2014	NA	Chinook	2014 SOG Sept Ricker	SW	2014-09-18	Y	Y	NA	NA	Wild	NA	237	165	Y	Y	Y	Y	Y	N	Y	Y	Y	Y	NA	NA	Y	NA	NA	NA	NA	Tete_Jaune	Nechako	Willow_R	Holmes	Slim_C	1	2	1	1	1	0.7739	0.1328	0.0461
D4089	1000-0100-124-D4089	1000-0100	Strait of Georgia	3-Summer	NA	2014	NA	Chinook	2014 SOG Sept Ricker	SW	2014-09-18	Y	Y	NA	NA	Wild	NA	197	90	Y	Y	Y	Y	Y	N	Y	Y	Y	N	NA	NA	Y	NA	NA	NA	NA	Nechako	Westroad	Nazko	Endako	Stuart	2	2	2	2	2	0.3792	0.2806	0.2479
D4090	1000-0100-124-D4090	1000-0100	Strait of Georgia	3-Summer	NA	2014	NA	Chinook	2014 SOG Sept Ricker	SW	2014-09-18	Y	Y	NA	NA	Wild	NA	229	135	Y	Y	Y	Y	Y	N	Y	Y	Y	Y	NA	NA	Y	NA	NA	NA	NA	Nicola	Deadman	Bonaparte	Coldwater	NA	6	6	6	6	NA	0.9899	0.0055	0.0041
D4091	1000-0100-124-D4091	1000-0100	Strait of Georgia	3-Summer	NA	2014	NA	Chinook	2014 SOG Sept Ricker	SW	2014-09-18	Y	Y	NA	NA	Wild	NA	184	66	Y	Y	Y	Y	Y	N	Y	Y	Y	N	NA	NA	Y	NA	NA	NA	NA	Big_Qualicum	L_Qualicum	Cowichan	Puntledge_F	NA	7	7	7	7	NA	0.9465	0.0477	0.0055
D4092	1000-0100-124-D4092	1000-0100	Strait of Georgia	3-Summer	NA	2014	NA	Chinook	2014 SOG Sept Ricker	SW	2014-09-18	Y	Y	NA	NA	Wild	NA	196	83	Y	Y	Y	Y	Y	N	Y	Y	Y	Y	NA	NA	Y	NA	NA	NA	NA	Big_Qualicum	Cowichan	L_Qualicum	Puntledge_F	NA	7	7	7	7	NA	0.9398	0.0516	0.0082
D4093	1000-0100-124-D4093	1000-0100	Strait of Georgia	3-Summer	NA	2014	NA	Chinook	2014 SOG Sept Ricker	SW	2014-09-18	Y	Y	NA	NA	Wild	NA	201	104	Y	Y	Y	Y	Y	N	Y	Y	Y	N	NA	NA	Y	NA	NA	NA	NA	N_Thom@Main	Raft_R	Barriere	Finn	L_Thompson	4	4	4	4	5	0.4102	0.3081	0.2132
D4094	1000-0100-124-D4094	1000-0100	Strait of Georgia	3-Summer	NA	2014	NA	Chinook	2014 SOG Sept Ricker	SW	2014-09-18	Y	Y	NA	NA	Wild	NA	238	149	Y	Y	Y	Y	Y	N	Y	Y	Y	Y	NA	NA	Y	NA	NA	NA	NA	Seymour@Thomp	Eagle_R	South_Thom	Little_R	L_Thompson	5	5	5	5	5	0.7447	0.2488	0.0037
D4095	1000-0100-124-D4095	1000-0100	Strait of Georgia	3-Summer	NA	2014	NA	Chinook	2014 SOG Sept Ricker	SW	2014-09-18	Y	Y	NA	NA	Wild	NA	188	70	Y	Y	Y	Y	Y	N	Y	Y	Y	N	NA	NA	Y	NA	NA	NA	NA	Big_Qualicum	L_Qualicum	Quinsam	NA	NA	7	7	7	NA	NA	0.9976	0.0021	0.0003
D4097	1000-0100-124-D4097	1000-0100	Strait of Georgia	3-Summer	NA	2014	NA	Chinook	2014 SOG Sept Ricker	SW	2014-09-18	Y	Y	NA	NA	Hatchery	NA	163	48	Y	Y	Y	Y	Y	N	Y	Y	Y	N	NA	NA	Y	NA	NA	NA	NA	Big_Qualicum	Hanford_Reach	L_Thompson	Quinsam	L_Qualicum	7	55	5	7	7	0.502	0.1197	0.1097
D4103	1000-0100-124-D4103	1000-0100	Strait of Georgia	3-Summer	NA	2014	NA	Chinook	2014 SOG Sept Ricker	SW	2014-09-18	Y	Y	NA	NA	Wild	NA	205	103	Y	Y	Y	Y	Y	N	Y	Y	Y	N	NA	NA	Y	NA	NA	NA	NA	Nechako	Nazko	Westroad	Slim_C	Tete_Jaune	2	2	2	1	1	0.7079	0.2309	0.0169
D4104	1000-0100-124-D4104	1000-0100	Strait of Georgia	3-Summer	NA	2014	NA	Chinook	2014 SOG Sept Ricker	SW	2014-09-18	Y	Y	NA	NA	Wild	NA	212	112	Y	Y	Y	Y	Y	N	Y	Y	Y	Y	NA	NA	Y	NA	NA	NA	NA	Tete_Jaune	Cottonwood	Slim_C	Salmon@PG	NA	1	2	1	1	NA	0.9961	0.0018	0.0012
D4105	1000-0100-124-D4105	1000-0100	Strait of Georgia	3-Summer	NA	2014	NA	Chinook	2014 SOG Sept Ricker	SW	2014-09-18	Y	Y	NA	NA	Wild	NA	235	159	Y	Y	Y	Y	Y	N	Y	Y	Y	N	NA	NA	Y	NA	NA	NA	NA	L_Thompson	Little_R	Nechako	Nazko	South_Thom	5	5	2	2	5	0.4199	0.2973	0.1134
D4107	1000-0100-124-D4107	1000-0100	Strait of Georgia	3-Summer	NA	2014	NA	Chinook	2014 SOG Sept Ricker	SW	2014-09-18	Y	Y	NA	NA	Wild	NA	134	34	Y	Y	Y	Y	Y	N	Y	Y	Y	N	NA	NA	Y	NA	NA	NA	NA	South_Thom	L_Thompson	Little_R	L_Adams	NA	5	5	5	5	NA	0.8265	0.1215	0.0519
D4108	1000-0100-124-D4108	1000-0100	Strait of Georgia	3-Summer	NA	2014	NA	Chinook	2014 SOG Sept Ricker	SW	2014-09-18	Y	Y	NA	NA	Wild	NA	229	145	Y	Y	Y	Y	Y	N	Y	Y	Y	Y	NA	NA	Y	NA	NA	NA	NA	Quinsam	NA	NA	NA	NA	7	NA	NA	NA	NA	1	NA	NA
D4109	1000-0100-124-D4109	1000-0100	Strait of Georgia	3-Summer	NA	2014	NA	Chinook	2014 SOG Sept Ricker	SW	2014-09-18	Y	Y	NA	NA	Wild	NA	135	28	Y	Y	Y	Y	Y	N	Y	Y	Y	N	NA	NA	Y	NA	NA	NA	NA	Little_R	South_Thom	L_Thompson	L_Adams	NA	5	5	5	5	NA	0.7084	0.2758	0.0157
D4110	1000-0100-124-D4110	1000-0100	Strait of Georgia	3-Summer	NA	2014	NA	Chinook	2014 SOG Sept Ricker	SW	2014-09-18	Y	Y	NA	NA	Wild	NA	149	37	Y	Y	Y	Y	Y	N	Y	Y	Y	Y	NA	NA	Y	NA	NA	NA	NA	Harrison	NA	NA	NA	NA	3	NA	NA	NA	NA	1	NA	NA
D4117	1000-0100-124-D4117	1000-0100	Strait of Georgia	3-Summer	NA	2014	NA	Chinook	2014 SOG Sept Ricker	SW	2014-09-18	Y	Y	NA	NA	Wild	NA	197	89	Y	Y	Y	Y	Y	N	Y	Y	Y	N	NA	NA	Y	NA	NA	NA	NA	Slim_C	James	Walker	Salmon@PG	Nechako	1	1	1	1	2	0.9756	0.0089	0.0074
D4119	1000-0100-124-D4119	1000-0100	Strait of Georgia	3-Summer	NA	2014	NA	Chinook	2014 SOG Sept Ricker	SW	2014-09-18	Y	Y	NA	NA	Wild	NA	150	38	Y	Y	Y	Y	Y	N	Y	Y	Y	N	NA	NA	Y	NA	NA	NA	NA	L_Shuswap	Seymour@Thomp	Little_R	NA	NA	5	5	5	NA	NA	0.9994	0.0005	0.0001
D4120	1000-0100-124-D4120	1000-0100	Strait of Georgia	3-Summer	NA	2014	NA	Chinook	2014 SOG Sept Ricker	SW	2014-09-18	Y	Y	NA	NA	Wild	NA	133	26	Y	Y	Y	Y	Y	N	Y	Y	Y	Y	NA	NA	Y	NA	NA	NA	NA	L_Shuswap	Seymour@Thomp	Little_R	Eagle_R	South_Thom	5	5	5	5	5	0.7926	0.1288	0.0696
D4121	1000-0100-124-D4121	1000-0100	Strait of Georgia	3-Summer	NA	2014	NA	Chinook	2014 SOG Sept Ricker	SW	2014-09-18	Y	Y	NA	NA	Wild	NA	240	192	Y	Y	Y	Y	Y	N	Y	Y	Y	N	NA	NA	Y	NA	NA	NA	NA	Tete_Jaune	Nechako	Nazko	Slim_C	Holmes	1	2	2	1	1	0.9463	0.0273	0.0118
D4135	1000-0100-124-D4135	1000-0100	Strait of Georgia	3-Summer	NA	2014	NA	Chinook	2014 SOG Sept Ricker	SW	2014-09-18	Y	Y	NA	NA	Wild	NA	170	55	Y	Y	Y	Y	Y	N	Y	Y	Y	N	NA	NA	Y	NA	NA	NA	NA	Harrison	Exstew_R	Bute	Kincolith	Chilliwack_F	3	23	9	11	3	0.9715	0.0155	0.0098
D4137	1000-0100-124-D4137	1000-0100	Strait of Georgia	3-Summer	NA	2014	NA	Chinook	2014 SOG Sept Ricker	SW	2014-09-18	Y	Y	NA	NA	Hatchery	NA	240	185	Y	Y	Y	Y	Y	N	Y	Y	Y	N	NA	NA	Y	NA	NA	NA	NA	Nicola	NA	NA	NA	NA	6	NA	NA	NA	NA	1	NA	NA
D4138	1000-0100-124-D4138	1000-0100	Strait of Georgia	3-Summer	NA	2014	NA	Chinook	2014 SOG Sept Ricker	SW	2014-09-18	Y	Y	NA	NA	Wild	NA	135	27	Y	Y	Y	Y	Y	N	Y	Y	Y	Y	NA	NA	Y	NA	NA	NA	NA	L_Thompson	South_Thom	Little_R	Harrison	NA	5	5	5	3	NA	0.9281	0.0632	0.0075
D4141	1000-0100-124-D4141	1000-0100	Strait of Georgia	3-Summer	NA	2014	NA	Chinook	2014 SOG Sept Ricker	SW	2014-09-18	Y	Y	NA	NA	Wild	NA	158	43	Y	Y	Y	Y	Y	N	Y	Y	Y	N	NA	NA	Y	NA	NA	NA	NA	Quinsam	NA	NA	NA	NA	7	NA	NA	NA	NA	1	NA	NA
D4142	1000-0100-124-D4142	1000-0100	Strait of Georgia	3-Summer	NA	2014	NA	Chinook	2014 SOG Sept Ricker	SW	2014-09-18	Y	Y	NA	NA	Wild	NA	136	27	Y	Y	N	Y	Y	N	Y	Y	Y	Y	NA	NA	Y	NA	NA	NA	NA	Seymour@Thomp	Little_R	Eagle_R	South_Thom	L_Adams	5	5	5	5	5	0.7774	0.0689	0.0674
D4143	1000-0100-124-D4143	1000-0100	Strait of Georgia	3-Summer	NA	2014	NA	Chinook	2014 SOG Sept Ricker	SW	2014-09-18	Y	Y	NA	NA	Wild	NA	196	80	Y	Y	N	Y	Y	N	Y	Y	Y	N	NA	NA	Y	NA	NA	NA	NA	Big_Qualicum	L_Qualicum	NA	NA	NA	7	7	NA	NA	NA	0.9996	0.0004	NA
D4145	1000-0100-124-D4145	1000-0100	Strait of Georgia	3-Summer	NA	2014	NA	Chinook	2014 SOG Sept Ricker	SW	2014-09-18	Y	Y	NA	NA	Wild	NA	142	29	Y	Y	Y	Y	Y	N	Y	Y	Y	N	NA	NA	Y	NA	NA	NA	NA	Quinsam	L_Qualicum	Big_Qualicum	Snohomish_R	Bear	7	7	7	50	19	0.9961	0.0031	0.0005
D4147	1000-0100-124-D4147	1000-0100	Strait of Georgia	3-Summer	NA	2014	NA	Chinook	2014 SOG Sept Ricker	SW	2014-09-18	Y	Y	NA	NA	Wild	NA	153	38	Y	Y	Y	Y	Y	N	Y	Y	Y	N	NA	NA	Y	NA	NA	NA	NA	Big_Qualicum	L_Qualicum	Cheakamus_F	Quinsam	Bute	7	7	9	7	9	0.9647	0.033	0.0021
D4149	1000-0100-124-D4149	1000-0100	Strait of Georgia	3-Summer	NA	2014	NA	Chinook	2014 SOG Sept Ricker	SW	2014-09-18	Y	Y	NA	NA	Wild	NA	251	185	Y	Y	Y	Y	Y	N	Y	Y	Y	N	NA	NA	Y	NA	NA	NA	NA	Big_Qualicum	Homathko	Skagit_Su	Cheakamus_Su	L_Qualicum	7	9	50	9	7	0.7102	0.1945	0.0337
D4151	1000-0100-124-D4151	1000-0100	Strait of Georgia	3-Summer	NA	2014	NA	Chinook	2014 SOG Sept Ricker	SW	2014-09-18	Y	Y	NA	NA	Wild	NA	187	78	Y	Y	Y	Y	Y	N	Y	Y	Y	N	NA	NA	Y	NA	NA	NA	NA	Slim_C	Horsefly	Tete_Jaune	McGregor	James	1	2	1	1	1	0.9976	0.0017	0.0004
D4154	1000-0100-124-D4154	1000-0100	Strait of Georgia	3-Summer	NA	2014	NA	Chinook	2014 SOG Sept Ricker	SW	2014-09-19	Y	Y	NA	NA	Wild	NA	238	163	Y	Y	Y	Y	Y	N	Y	Y	Y	Y	NA	NA	Y	NA	NA	NA	NA	Nechako	Nazko	Westroad	Slim_C	Kuzkwa_Cr	2	2	2	1	2	0.7654	0.2162	0.0065
D4155	1000-0100-124-D4155	1000-0100	Strait of Georgia	3-Summer	NA	2014	NA	Chinook	2014 SOG Sept Ricker	SW	2014-09-19	Y	Y	NA	NA	Wild	NA	241	173	Y	Y	Y	Y	Y	N	Y	Y	Y	N	NA	NA	Y	NA	NA	NA	NA	Slim_C	Salmon@PG	Chilko	Horsefly	Willow_R	1	1	2	2	1	0.4974	0.2488	0.08
D4156	1000-0100-124-D4156	1000-0100	Strait of Georgia	3-Summer	NA	2014	NA	Chinook	2014 SOG Sept Ricker	SW	2014-09-19	Y	Y	NA	NA	Wild	NA	218	121	Y	Y	Y	Y	Y	N	Y	Y	Y	Y	NA	NA	Y	NA	NA	NA	NA	Big_Qualicum	L_Qualicum	Puntledge_F	NA	NA	7	7	7	NA	NA	0.9987	0.0012	0.0001
D4157	1000-0100-124-D4157	1000-0100	Strait of Georgia	3-Summer	NA	2014	NA	Chinook	2014 SOG Sept Ricker	SW	2014-09-19	Y	Y	NA	NA	Wild	NA	162	47	Y	Y	Y	Y	Y	N	Y	Y	Y	N	NA	NA	Y	NA	NA	NA	NA	L_Thompson	Little_R	L_Shuswap	South_Thom	L_Adams	5	5	5	5	5	0.308	0.2888	0.2121
D4163	1000-0100-124-D4163	1000-0100	Strait of Georgia	3-Summer	NA	2014	NA	Chinook	2014 SOG Sept Ricker	SW	2014-09-19	Y	Y	NA	NA	Wild	NA	231	155	Y	Y	Y	Y	Y	N	Y	Y	Y	N	NA	NA	Y	NA	NA	NA	NA	Slim_C	Tete_Jaune	Holmes	Torpy	Nechako	1	1	1	1	2	0.7719	0.2135	0.0088
D4164	1000-0100-124-D4164	1000-0100	Strait of Georgia	3-Summer	NA	2014	NA	Chinook	2014 SOG Sept Ricker	SW	2014-09-19	Y	Y	NA	NA	Wild	NA	201	98	Y	Y	Y	Y	Y	N	Y	Y	Y	Y	NA	NA	Y	NA	NA	NA	NA	Slim_C	Nechako	Walker	Holmes	Salmon@PG	1	2	1	1	1	0.991	0.0053	0.0016
D4165	1000-0100-124-D4165	1000-0100	Strait of Georgia	3-Summer	NA	2014	NA	Chinook	2014 SOG Sept Ricker	SW	2014-09-19	Y	Y	NA	NA	Wild	NA	160	43	Y	Y	Y	Y	Y	N	Y	Y	Y	N	NA	NA	Y	NA	NA	NA	NA	L_Shuswap	South_Thom	Little_R	L_Thompson	Bessette	5	5	5	5	5	0.7017	0.2855	0.0111
D4166	1000-0100-124-D4166	1000-0100	Strait of Georgia	3-Summer	NA	2014	NA	Chinook	2014 SOG Sept Ricker	SW	2014-09-19	Y	Y	NA	NA	Wild	NA	217	113	Y	Y	Y	Y	Y	N	Y	Y	Y	Y	NA	NA	Y	NA	NA	NA	NA	Louis	NA	NA	NA	NA	6	NA	NA	NA	NA	1	NA	NA
D4167	1000-0100-124-D4167	1000-0100	Strait of Georgia	3-Summer	NA	2014	NA	Chinook	2014 SOG Sept Ricker	SW	2014-09-19	Y	Y	NA	NA	Wild	NA	228	143	Y	Y	Y	Y	Y	N	Y	Y	Y	N	NA	NA	Y	NA	NA	NA	NA	Harrison	L_Thompson	Bute	Little_R	Homathko	3	5	9	5	9	0.5056	0.3036	0.1238
D4168	1000-0100-124-D4168	1000-0100	Strait of Georgia	3-Summer	NA	2014	NA	Chinook	2014 SOG Sept Ricker	SW	2014-09-19	Y	Y	NA	NA	Wild	NA	208	112	Y	Y	Y	Y	Y	N	Y	Y	Y	Y	NA	NA	Y	NA	NA	NA	NA	Slim_C	James	Bowron	Willow_R	Horsefly	1	1	1	1	2	0.9973	0.0014	0.0008
D4169	1000-0100-124-D4169	1000-0100	Strait of Georgia	3-Summer	NA	2014	NA	Chinook	2014 SOG Sept Ricker	SW	2014-09-19	Y	Y	NA	NA	Wild	NA	200	99	Y	Y	Y	Y	Y	N	Y	Y	Y	N	NA	NA	Y	NA	NA	NA	NA	Nechako	N_Thom@Main	L_Thompson	Barriere	Raft_R	2	4	5	4	4	0.73	0.1706	0.0409
D4172	1000-0100-124-D4172	1000-0100	Strait of Georgia	3-Summer	NA	2014	NA	Chinook	2014 SOG Sept Ricker	SW	2014-09-19	Y	Y	NA	NA	Wild	NA	223	135	Y	Y	Y	Y	Y	N	Y	Y	Y	Y	NA	NA	Y	NA	NA	NA	NA	Tete_Jaune	Slim_C	Holmes	Horsefly	Morkill	1	1	1	2	1	0.9936	0.0033	0.0023
D4173	1000-0100-124-D4173	1000-0100	Strait of Georgia	3-Summer	NA	2014	NA	Chinook	2014 SOG Sept Ricker	SW	2014-09-19	Y	Y	NA	NA	Wild	NA	142	32	Y	Y	Y	Y	Y	N	Y	Y	Y	N	NA	NA	Y	NA	NA	NA	NA	South_Thom	Little_R	L_Shuswap	L_Shus@U_Adams	L_Thompson	5	5	5	5	5	0.7454	0.1706	0.0454
D4174	1000-0100-124-D4174	1000-0100	Strait of Georgia	3-Summer	NA	2014	NA	Chinook	2014 SOG Sept Ricker	SW	2014-09-19	Y	Y	NA	NA	Wild	NA	171	54	Y	Y	Y	Y	Y	N	Y	Y	Y	Y	NA	NA	Y	NA	NA	NA	NA	Little_R	L_Thompson	South_Thom	L_Shuswap	L_Adams	5	5	5	5	5	0.5964	0.27	0.0821
D4175	1000-0100-124-D4175	1000-0100	Strait of Georgia	3-Summer	NA	2014	NA	Chinook	2014 SOG Sept Ricker	SW	2014-09-19	Y	Y	NA	NA	Wild	NA	150	39	Y	Y	Y	Y	Y	N	Y	Y	Y	N	NA	NA	Y	NA	NA	NA	NA	Little_R	L_Thompson	South_Thom	L_Adams	NA	5	5	5	5	NA	0.7306	0.1724	0.0969
D4176	1000-0100-124-D4176	1000-0100	Strait of Georgia	3-Summer	NA	2014	NA	Chinook	2014 SOG Sept Ricker	SW	2014-09-19	Y	Y	NA	NA	Wild	NA	150	41	Y	Y	Y	Y	Y	N	Y	Y	Y	Y	NA	NA	Y	NA	NA	NA	NA	South_Thom	Little_R	Seymour@Thomp	L_Adams	L_Thompson	5	5	5	5	5	0.8194	0.1643	0.0141
D4217	1000-0100-124-D4217	1000-0100	Strait of Georgia	3-Summer	NA	2014	NA	Chinook	2014 SOG Sept Ricker	SW	2014-09-19	Y	Y	NA	NA	Wild	NA	149	36	Y	Y	N	Y	Y	N	Y	Y	Y	N	NA	NA	Y	NA	NA	NA	NA	South_Thom	Little_R	L_Thompson	NA	NA	5	5	5	NA	NA	0.8944	0.1009	0.0047
D4218	1000-0100-124-D4218	1000-0100	Strait of Georgia	3-Summer	NA	2014	NA	Chinook	2014 SOG Sept Ricker	SW	2014-09-19	Y	Y	NA	NA	Wild	NA	150	36	Y	Y	Y	Y	Y	N	Y	Y	Y	Y	NA	NA	Y	NA	NA	NA	NA	L_Thompson	Little_R	South_Thom	L_Adams	L_Shuswap	5	5	5	5	5	0.4609	0.4158	0.1055
D4219	1000-0100-124-D4219	1000-0100	Strait of Georgia	3-Summer	NA	2014	NA	Chinook	2014 SOG Sept Ricker	SW	2014-09-19	Y	Y	NA	NA	Wild	NA	147	36	Y	Y	Y	Y	Y	N	Y	Y	Y	N	NA	NA	Y	NA	NA	NA	NA	L_Shuswap	Seymour@Thomp	M_Shuswap	NA	NA	5	5	5	NA	NA	0.9997	0.0002	0.0001
D4220	1000-0100-124-D4220	1000-0100	Strait of Georgia	3-Summer	NA	2014	NA	Chinook	2014 SOG Sept Ricker	SW	2014-09-19	Y	Y	NA	NA	Wild	NA	163	48	Y	Y	Y	Y	Y	N	Y	Y	Y	Y	NA	NA	Y	NA	NA	NA	NA	Little_R	L_Shuswap	South_Thom	L_Adams	L_Thompson	5	5	5	5	5	0.4729	0.2924	0.226
D4221	1000-0100-124-D4221	1000-0100	Strait of Georgia	3-Summer	NA	2014	NA	Chinook	2014 SOG Sept Ricker	SW	2014-09-19	Y	Y	NA	NA	Wild	NA	168	54	Y	Y	Y	Y	Y	N	Y	Y	Y	N	NA	NA	Y	NA	NA	NA	NA	Little_R	South_Thom	L_Thompson	Seymour@Thomp	L_Adams	5	5	5	5	5	0.8101	0.1451	0.0399
D4223	1000-0100-124-D4223	1000-0100	Strait of Georgia	3-Summer	NA	2014	NA	Chinook	2014 SOG Sept Ricker	SW	2014-09-28	Y	Y	C	NA	Wild	NA	248	194	Y	Y	Y	Y	Y	N	Y	Y	Y	N	NA	NA	Y	NA	NA	NA	NA	Big_Qualicum	L_Qualicum	Cowichan	Puntledge_F	Quinsam	7	7	7	7	7	0.9832	0.0146	0.0013
D4224	1000-0100-124-D4224	1000-0100	Strait of Georgia	3-Summer	NA	2014	NA	Chinook	2014 SOG Sept Ricker	SW	2014-09-28	Y	Y	C	NA	Wild	NA	166	51	Y	Y	Y	Y	Y	N	Y	Y	Y	Y	NA	NA	Y	NA	NA	NA	NA	Big_Qualicum	L_Qualicum	Puntledge_F	Cheakamus_F	NA	7	7	7	9	NA	0.9776	0.0213	0.001
D4226	1000-0100-124-D4226	1000-0100	Strait of Georgia	3-Summer	NA	2014	NA	Chinook	2014 SOG Sept Ricker	SW	2014-09-28	Y	Y	C	NA	Wild	NA	135	26	Y	Y	Y	Y	Y	N	Y	Y	Y	Y	NA	NA	Y	NA	NA	NA	NA	L_Shuswap	Little_R	South_Thom	L_Thompson	L_Adams	5	5	5	5	5	0.729	0.1831	0.0583
D4227	1000-0100-124-D4227	1000-0100	Strait of Georgia	3-Summer	NA	2014	NA	Chinook	2014 SOG Sept Ricker	SW	2014-09-28	Y	Y	C	NA	Wild	NA	155	46	Y	Y	Y	Y	Y	N	Y	Y	Y	N	NA	NA	Y	NA	NA	NA	NA	L_Thompson	L_Shuswap	Seymour@Thomp	South_Thom	Little_R	5	5	5	5	5	0.475	0.3099	0.1636
D4228	1000-0100-124-D4228	1000-0100	Strait of Georgia	3-Summer	NA	2014	NA	Chinook	2014 SOG Sept Ricker	SW	2014-09-28	Y	Y	C	NA	Wild	NA	151	40	Y	Y	Y	Y	Y	N	Y	Y	Y	Y	NA	NA	Y	NA	NA	NA	NA	Little_R	L_Thompson	South_Thom	Seymour@Thomp	L_Adams	5	5	5	5	5	0.6781	0.264	0.0553
D4229	1000-0100-124-D4229	1000-0100	Strait of Georgia	3-Summer	NA	2014	NA	Chinook	2014 SOG Sept Ricker	SW	2014-09-28	Y	Y	C	NA	Wild	NA	149	36	Y	Y	Y	Y	Y	N	Y	Y	Y	N	NA	NA	Y	NA	NA	NA	NA	Little_R	South_Thom	L_Thompson	Seymour@Thomp	L_Shuswap	5	5	5	5	5	0.9625	0.0289	0.0063
D4230	1000-0100-124-D4230	1000-0100	Strait of Georgia	3-Summer	NA	2014	NA	Chinook	2014 SOG Sept Ricker	SW	2014-09-28	Y	Y	C	NA	Wild	NA	137	30	Y	Y	Y	Y	Y	N	Y	Y	Y	Y	NA	NA	Y	NA	NA	NA	NA	L_Thompson	South_Thom	Little_R	L_Adams	NA	5	5	5	5	NA	0.7545	0.1612	0.0835
D4234	1000-0100-124-D4234	1000-0100	Strait of Georgia	3-Summer	NA	2014	NA	Chinook	2014 SOG Sept Ricker	SW	2014-09-28	Y	Y	C	NA	Wild	NA	142	31	Y	Y	Y	Y	Y	N	Y	Y	Y	Y	NA	NA	Y	NA	NA	NA	NA	L_Thompson	Little_R	L_Adams	South_Thom	L_Shus@U_Adams	5	5	5	5	5	0.5106	0.4683	0.013
D4235	1000-0100-124-D4235	1000-0100	Strait of Georgia	3-Summer	NA	2014	NA	Chinook	2014 SOG Sept Ricker	SW	2014-09-28	Y	Y	C	NA	Wild	NA	151	38	Y	Y	Y	Y	Y	N	Y	Y	Y	N	NA	NA	Y	NA	NA	NA	NA	L_Shuswap	South_Thom	Little_R	M_Shuswap	Bessette	5	5	5	5	5	0.9498	0.0235	0.0192
D4236	1000-0100-124-D4236	1000-0100	Strait of Georgia	3-Summer	NA	2014	NA	Chinook	2014 SOG Sept Ricker	SW	2014-09-28	Y	Y	C	NA	Wild	NA	133	29	Y	Y	Y	Y	Y	N	Y	Y	Y	Y	NA	NA	Y	NA	NA	NA	NA	L_Shuswap	South_Thom	Little_R	L_Adams	L_Thompson	5	5	5	5	5	0.6989	0.2312	0.0616
D4237	1000-0100-124-D4237	1000-0100	Strait of Georgia	3-Summer	NA	2014	NA	Chinook	2014 SOG Sept Ricker	SW	2014-09-28	Y	Y	C	NA	Wild	NA	148	35	Y	Y	Y	Y	Y	N	Y	Y	Y	N	NA	NA	Y	NA	NA	NA	NA	L_Thompson	South_Thom	Little_R	L_Shuswap	L_Adams	5	5	5	5	5	0.5227	0.4315	0.0195
D4238	1000-0100-124-D4238	1000-0100	Strait of Georgia	3-Summer	NA	2014	NA	Chinook	2014 SOG Sept Ricker	SW	2014-09-28	Y	Y	C	NA	Wild	NA	138	33	Y	Y	Y	Y	Y	N	Y	Y	Y	Y	NA	NA	Y	NA	NA	NA	NA	South_Thom	L_Thompson	Little_R	NA	NA	5	5	5	NA	NA	0.6266	0.3606	0.0128
D4240	1000-0100-124-D4240	1000-0100	Strait of Georgia	3-Summer	NA	2014	NA	Chinook	2014 SOG Sept Ricker	SW	2014-09-28	Y	Y	C	NA	Wild	NA	141	29	Y	Y	Y	Y	Y	N	Y	Y	Y	Y	NA	NA	Y	NA	NA	NA	NA	Little_R	South_Thom	L_Shuswap	L_Thompson	Eagle_R	5	5	5	5	5	0.8405	0.137	0.0163
D4241	1000-0100-124-D4241	1000-0100	Strait of Georgia	3-Summer	NA	2014	NA	Chinook	2014 SOG Sept Ricker	SW	2014-09-28	Y	Y	C	NA	Wild	NA	161	50	Y	Y	Y	Y	Y	N	Y	Y	Y	N	NA	NA	Y	NA	NA	NA	NA	Little_R	L_Thompson	Seymour@Thomp	South_Thom	L_Shuswap	5	5	5	5	5	0.3115	0.2136	0.2031
D4242	1000-0100-124-D4242	1000-0100	Strait of Georgia	3-Summer	NA	2014	NA	Chinook	2014 SOG Sept Ricker	SW	2014-09-28	Y	Y	C	NA	Wild	NA	138	29	Y	Y	Y	Y	Y	N	Y	Y	Y	Y	NA	NA	Y	NA	NA	NA	NA	Little_R	South_Thom	L_Thompson	Seymour@Thomp	L_Shuswap	5	5	5	5	5	0.3923	0.2738	0.1703
D4244	1000-0100-124-D4244	1000-0100	Strait of Georgia	3-Summer	NA	2014	NA	Chinook	2014 SOG Sept Ricker	SW	2014-09-28	Y	Y	C	NA	Wild	NA	150	41	Y	Y	Y	Y	Y	N	Y	Y	Y	Y	NA	NA	Y	NA	NA	NA	NA	South_Thom	L_Thompson	Little_R	Seymour@Thomp	L_Shuswap	5	5	5	5	5	0.6629	0.2002	0.0693
D4250	1000-0100-124-D4250	1000-0100	Strait of Georgia	3-Summer	NA	2014	NA	Chinook	2014 SOG Sept Ricker	SW	2014-09-28	Y	Y	C	NA	Wild	NA	149	37	Y	Y	Y	Y	Y	N	Y	Y	Y	Y	NA	NA	Y	NA	NA	NA	NA	L_Shuswap	Little_R	South_Thom	Seymour@Thomp	L_Shus@U_Adams	5	5	5	5	5	0.4789	0.2763	0.196
D4251	1000-0100-124-D4251	1000-0100	Strait of Georgia	3-Summer	NA	2014	NA	Chinook	2014 SOG Sept Ricker	SW	2014-09-28	Y	Y	C	NA	Wild	NA	145	34	Y	Y	Y	Y	Y	N	Y	Y	Y	N	NA	NA	Y	NA	NA	NA	NA	South_Thom	Little_R	L_Thompson	L_Adams	Nechako	5	5	5	5	2	0.9365	0.0502	0.0114
D4252	1000-0100-124-D4252	1000-0100	Strait of Georgia	3-Summer	NA	2014	NA	Chinook	2014 SOG Sept Ricker	SW	2014-09-28	Y	Y	C	NA	Wild	NA	149	35	Y	Y	Y	Y	Y	N	Y	Y	Y	Y	NA	NA	Y	NA	NA	NA	NA	L_Shuswap	Little_R	South_Thom	NA	NA	5	5	5	NA	NA	0.9905	0.0065	0.003
D4274	1000-0100-124-D4274	1000-0100	Strait of Georgia	3-Summer	NA	2014	NA	Chinook	2014 SOG Sept Ricker	SW	2014-09-29	Y	Y	C	NA	Wild	NA	174	59	Y	Y	Y	Y	Y	N	Y	Y	Y	Y	NA	NA	Y	NA	NA	NA	NA	L_Shuswap	Eagle_R	Little_R	Seymour@Thomp	South_Thom	5	5	5	5	5	0.91	0.0642	0.0172
D4275	1000-0100-124-D4275	1000-0100	Strait of Georgia	3-Summer	NA	2014	NA	Chinook	2014 SOG Sept Ricker	SW	2014-09-29	Y	Y	NA	NA	Wild	NA	144	31	Y	Y	Y	Y	Y	N	Y	Y	Y	N	NA	NA	Y	NA	NA	NA	NA	Little_R	South_Thom	L_Thompson	L_Adams	Seymour@Thomp	5	5	5	5	5	0.5916	0.2246	0.1774
D4276	1000-0100-124-D4276	1000-0100	Strait of Georgia	3-Summer	NA	2014	NA	Chinook	2014 SOG Sept Ricker	SW	2014-09-29	Y	Y	NA	NA	Wild	NA	149	38	Y	Y	Y	Y	Y	N	Y	Y	Y	Y	NA	NA	Y	NA	NA	NA	NA	L_Shuswap	Bessette	M_Shuswap	Little_R	South_Thom	5	5	5	5	5	0.976	0.0122	0.0076
D4277	1000-0100-124-D4277	1000-0100	Strait of Georgia	3-Summer	NA	2014	NA	Chinook	2014 SOG Sept Ricker	SW	2014-09-29	Y	Y	C	NA	Wild	NA	153	37	Y	Y	Y	Y	Y	N	Y	Y	Y	N	NA	NA	Y	NA	NA	NA	NA	L_Shuswap	Little_R	L_Shus@U_Adams	L_Thompson	South_Thom	5	5	5	5	5	0.6561	0.2539	0.0503
D4278	1000-0100-124-D4278	1000-0100	Strait of Georgia	3-Summer	NA	2014	NA	Chinook	2014 SOG Sept Ricker	SW	2014-09-29	Y	Y	C	NA	Wild	NA	147	38	Y	Y	Y	Y	Y	N	Y	Y	Y	Y	NA	NA	Y	NA	NA	NA	NA	L_Thompson	Little_R	South_Thom	L_Shus@U_Adams	L_Shuswap	5	5	5	5	5	0.4914	0.2723	0.2118
D4279	1000-0100-124-D4279	1000-0100	Strait of Georgia	3-Summer	NA	2014	NA	Chinook	2014 SOG Sept Ricker	SW	2014-09-29	Y	Y	NA	NA	Wild	NA	151	38	Y	Y	Y	Y	Y	N	Y	Y	Y	N	NA	NA	Y	NA	NA	NA	NA	Little_R	South_Thom	L_Thompson	Seymour@Thomp	L_Shuswap	5	5	5	5	5	0.9197	0.066	0.0134
D4381	1000-0100-124-D4381	1000-0100	Strait of Georgia	4-Fall	NA	2014	NA	Chinook	2014 SOG Sept Ricker	SW	2014-10-01	Y	Y	A	NA	Wild	NA	172	51	Y	Y	Y	Y	Y	N	Y	Y	N	N	NA	NA	Y	NA	NA	NA	NA	Chilliwack_F	Harrison	0	0	0	3	3	0	0	0	0.9727	0.0273	0
D4383	1000-0100-124-D4383	1000-0100	Strait of Georgia	4-Fall	NA	2014	NA	Chinook	2014 SOG Sept Ricker	SW	2014-10-01	Y	Y	A	NA	Wild	NA	235	155	Y	Y	Y	Y	Y	N	Y	Y	N	N	NA	NA	Y	NA	NA	NA	NA	N_Thom@Main	Clearwater	Taseko	Chilko	Chilko	4	4	2	4	2	0.8567	0.1392	0.0019
D4385	1000-0100-124-D4385	1000-0100	Strait of Georgia	4-Fall	NA	2014	NA	Chinook	2014 SOG Sept Ricker	SW	2014-10-01	Y	Y	A	NA	Wild	NA	143	33	Y	Y	Y	Y	Y	N	Y	Y	Y	N	NA	NA	Y	NA	NA	NA	NA	South_Thom	Little_R	L_Thompson	L_Shuswap	L_Shuswap	5	5	5	2	5	0.5787	0.3606	0.0603
D4509	1000-0100-124-D4509	1000-0100	Strait of Georgia	4-Fall	NA	2014	NA	Chinook	2014 SOG Sept Ricker	SW	2014-10-02	Y	Y	A	NA	Wild	NA	162	47	Y	Y	Y	Y	Y	N	Y	Y	Y	N	NA	NA	Y	NA	NA	NA	NA	South_Thom	Little_R	L_Thompson	L_Adams	L_Adams	5	5	5	55	5	0.681	0.2631	0.0544
D4511	1000-0100-124-D4511	1000-0100	Strait of Georgia	4-Fall	NA	2014	NA	Chinook	2014 SOG Sept Ricker	SW	2014-10-02	Y	Y	A	NA	Wild	NA	204	95	Y	Y	Y	Y	Y	N	Y	Y	Y	N	NA	NA	Y	NA	NA	NA	NA	Clearwater	N_Thom@Main	Lemieux_Cr	Finn	Finn	4	4	4	4	4	0.8511	0.1189	0.0262
D5494	1000-0041-124-D5494	1000-0041	High Seas	4-Fall	NA	2014	HS201466-IVI10-124-006	Chinook	201466 2014 HS Oct	SW	2014-10-22	Y	Y	NA	N	Hatchery	H	184	73	Y	Y	Y	Y	Y	Y	Y	Y	Y	Y	NA	NA	Y	N	NA	NA	NA	Nahmint	Conuma	Tahsis	Robertson	Sarita	8	8	8	8	8	0.2333	0.208	0.1197
D5544	1000-0041-124-D5544	1000-0041	High Seas	4-Fall	NA	2014	HS201466-VI04-124-007	Chinook	201466 2014 HS Oct	SW	2014-10-24	Y	Y	NA	N	Hatchery	H	193	86	Y	Y	Y	Y	Y	Y	Y	Y	Y	Y	NA	NA	Y	N	NA	NA	NA	Robertson	Quinault_F	Umpqua_Smith	Solduc_F	8702Gold	8	52	58	52	8	0.7783	0.1338	0.019
[truncated: 122 more columns]

## Sheet: pathogen_names
abbrev	pathogen	font	abb_name
ae_sal	Aeromonas salmonicida	3	A. salmonicida
arena1	Salmon Pescarenavirus 1	1	SPAv1
arena2	Salmon Pescarenavirus 2	1	SPAv2
ascv	Atlantic Salmon Calicivirus	1	ASCv
c_b_cys	Candidatus Branchiomonas cysticola	3	Ca. B. cysticola
ce_sha	Ceratonova shasta	3	C. shasta
cov	Pacific Salmon Nidovirus	1	PSNv
cr_sal	Cryptobia salmositica	3	C. salmositica
ctv	Cutthroat Trout Virus	1	CTv
de_sal	Dermocystidium salmonis	3	D. salmonis
fa_mar	Facilispora margolisi	3	F. margolisi
fl_psy	Flavobacterium psychrophilum	3	F. psychrophilum
ic_bo	Ichthyobodo spp.	3	Ichthyobodo spp.
ic_hof	Ichthyophonus hoferi	3	I. hoferi
ic_mul	Ichthyophthirius multifiliis	3	I. multifiliis
ihnv	Infecious Hematopoietic Necrosis Virus	1	IHNv
ku_thy	Kudoa thyrsites	3	K. thyrsites
lo_sal	Loma salmonae	3	L. salmonae
my_arc	Myxobolus arcticus	3	M. arcticus
my_ins	Myxobolus insidiosus	3	M. insidiosus
na_sal	Nanophyetus salmincola	3	N. salmincola
ne_per	Neoparamoeba perurans	3	N. perurans
nu_sal	Nucleospora salmonis	3	N. salmonis
pa_kab	Parvicapsula kabatai	3	P. kabatai
pa_min	Parvicapsula minibicornis	3	P. minibicornis
pa_pse	Parvicapsula pseudobranchicola	3	P. pseudobranchicola
pa_ther	Paranucleospora theridion	3	P. theridion
pch_sal	Candidatus Piscichlamydia salmonis	3	Ca. P. salmonis
pisck_sal	Piscirickettsia salmonis	3	P. salmonis
prv	Piscine Orthoreovirus	1	PRv
pspv	Pacific Salmon Parvovirus	1	PSPv
re_sal	Renibacterium salmoninarum	3	R. salmoninarum
rlo	Rickettsia-like Organism	1	RLO
sch	Candidatus Syngnamydia salmonis	3	Ca. S. salmonis
smallUK	Putative RNA Virus 1	1	PRNAv
sp_des	Sphaerothecum destruens	3	S. destruens
te_bry	Tetracapsuloides bryosalmonae	3	T. bryosalmonae
te_mar	Tenacibaculum maritimum	3	T. maritimum
toti	Putative toti-like virus	1	Ptoti
ven	Erythrocytic Necrosis Virus	1	ENv
ver	Viral Encephalopathy and Retinopathy Virus	1	VERv
vhsv	Viral Hemorrhagic Septicemia Virus	1	VHSv
vi_sal	Vibrio salmonicida	3	V. salmonicida
n_path	Number total pathogen taxa	1	# total taxa
rib	Relative infectious agent burden	2	RIB
SST	Sea surface temperature anomaly	2	SST
avg_n_path	Total number of pathogen taxa	2	TPT
avg_RIB	Relative infectious agent burden	2	RIB
