# Supplementary material for: Infectious agents and their physiological correlates in early marine Chinook salmon (Oncorhynchus tshawytscha)
Source: Conserv Physiol. 2023 May 19;11(1):coad031. doi: 10.1093/conphys/coad031 (PMC10494280; doi:10.1093/conphys/coad031)
Supplement: Web_Material_coad031 [file web_material_coad031.zip › wang_et_al_Rcode.R]

# Analysis for Wang et al:
# Infectious agents and their physiological correlates in early marine Chinook salmon
# Conservation Physiology 2022

# load required packages
library(ggplot2)
library(Rmisc) 
library(readxl)
library(RColorBrewer)
library(tidyr)
library(dplyr)
library(ggplot2)
library(zoo)
library(broom)
library(lme4)
library(lmerTest)
library(MuMIn)
library(PBSmapping)
library(sp)
library(car)
library(arm)
library(purrr)
library(tidytext)
library(modelr)
library(GGally)
library(ggpubr)
library(pheatmap)
library(broom.mixed)

#### plasma analysis ####
plasma_dat<-read_xlsx("wang_et_al_DATA.xlsx", sheet="plasma_vars", na="NA")
pathogen_names<-read_xlsx("wang_et_al_DATA.xlsx", sheet="pathogen_names")

# nest the data frame by microbe and blood variable
st<-match("c_b_cys",colnames(plasma_dat))
end<-match("ven",colnames(plasma_dat))

bd<-plasma_dat %>%
  dplyr::select(lh_oe,cap_region,Season,fl,jd2,Lac,Gluc,Cl_avg,Osmo_Avg,Na_avg,
                colnames(plasma_dat)[st:end],n_path,logRIB) %>%
  mutate(fl_sc = rescale(fl),
         lh_oe = as.factor(lh_oe),
         Season = as.factor(Season),
         doy = as.numeric(jd2),
         cap_region = as.factor(cap_region)) %>%
  mutate_at(.vars=11:28, .funs = ~ as.numeric(scale(log1p(.)))) %>%
  pivot_longer(cols=11:30,names_to="path",values_to="load") %>%
  pivot_longer(cols=6:10,names_to="resp",values_to="bl_val") %>%
  group_by(path,resp) %>%
  nest()

# create mixed model as a function 
blood_model_g <- function(df){
  lmod<-lme4::lmer(as.numeric(scale(bl_val)) ~ load + lh_oe +
                     (1|Season) + (1|cap_region), data = df)
}

# run and store results in data frame
bdat4<- bd %>%
  mutate(model = map(data, blood_model_g)) %>%
  mutate(glance = map(model, broom.mixed::tidy, parametric=T)) %>%
  unnest(glance) %>%
  filter(term=="load") %>%
  arrange(path,desc(abs(statistic))) %>%
  mutate(p.value = pnorm(abs(statistic), lower.tail=F) *2)

# function to test model assumptions with 3 figures
# randomly picks 20 models from the run 
test_mod_ass<-function(dataframe){
  rand_mods<-sample(1:nrow(dataframe),20,replace=F)
  for(i in rand_mods){
    model<-dataframe$model[[i]]
    # test for constant variance
    p1<-data.frame(fitted=fitted(model),residual=residuals(model)) %>%
      ggplot(aes(fitted,residual)) + geom_point() + geom_hline(yintercept=0) +
      ggtitle("constant variance? fan shape?")
    # test for linearity
    p2<-data.frame(load=model@frame$load,
                   residuals=residuals(model)) %>%
      ggplot(aes(x=load,y=residuals)) + geom_point() + geom_smooth(method="loess")+
      ggtitle("linear? any crazy shapes?")
    # error normally distributed
    p3<-ggplot(data.frame(residuals(model)),aes(x=residuals.model.)) + geom_histogram() +
      ggtitle("residuals normal?")
    windows() #change to "quartz" if on a mac
    print(annotate_figure(ggarrange(p1,p2,p3),top=paste0("pathogen=",dataframe$path[i],sep="   ","response=",dataframe$resp[i])))
  }
}

test_mod_ass(bdat4)

# prepare model results for heatmap
b_ests<-as.data.frame(bdat4[,c(1,2,8:11)])

forhm<- b_ests %>%
  dplyr::select(path,resp,estimate) %>%
  arrange(resp) %>%
  pivot_wider(names_from = resp,values_from = estimate)

hmpv<- b_ests %>%
  dplyr::select(path,resp,p.value) %>%
  arrange(resp) %>%
  pivot_wider(names_from = resp,values_from = p.value)

hmpv_adj<- b_ests %>%
  dplyr::select(path,resp,p.value) %>%
  arrange(resp) %>%
  rstatix::adjust_pvalue(p.col="p.value",method="fdr") %>%
  dplyr::select(-p.value)%>%
  pivot_wider(names_from = path,values_from = p.value.adj)


bpkey<-cbind(colnames(forhm)[order(colnames(forhm))],
             c("Chloride","Glucose","Lactate","Sodium",
               "Osmolality","pathogen"))

colnames(forhm)<-bpkey[match(colnames(forhm),bpkey[,1]),2]

forhm$pathogen[forhm$pathogen=="logRIB"]<-"rib"

newnames <- lapply(
  forhm$pathogen,
  function(x){ if(pathogen_names$font[match(x,pathogen_names$abbrev)]==3){
    bquote(italic(.(pathogen_names$pathogen[match(x,pathogen_names$abbrev)])))}else{
      pathogen_names$pathogen[match(x,pathogen_names$abbrev)]}})

breaks<-seq(-0.3,0.3,by=0.01)
cols <- colorRampPalette(c("blue", "white", "orange"))(length(breaks) - 1)

pheatmap::pheatmap(forhm[,2:6], cluster_rows = T,color = cols,breaks=breaks,
                   cluster_cols = T, number_color = "black",
                   fontsize_number = 20, scale="none",
                   labels_row = as.expression(newnames),
                   angle_col = 0, display_numbers = ifelse(hmpv[,2:6]<0.05,"*"," "))

#### gill gene expression ####
assay<-read_xlsx("wang_et_al_DATA.xlsx", sheet="assay_info")
gene_exp_gill <- read_xlsx("wang_et_al_DATA.xlsx", sheet="gill_gene_exp", na="NA")

# get PC1 for each biomarker category
# note that some PC axes were flipped to match liver PCs for 
# ease of interpretation
immune_innate<-assay$Symbol[which(assay$NEW_function=="immune-innate")]
immune_adaptive<-assay$Symbol[which(assay$NEW_function=="immune-adaptive")]
metabolism<-assay$Symbol[which(assay$NEW_function=="metabolism")]
mrs<-assay$Symbol[which(substr(assay$NEW_function,1,6)=="mortal")]
osmo<-assay$Symbol[which(substr(assay$NEW_function,1,6)=="osmore")]
therm<-assay$Symbol[which(substr(assay$NEW_function,1,6)=="therma")]
viral<-assay$Symbol[which(substr(assay$NEW_function,1,6)=="viral ")]

immune_innate_PCA<-prcomp(gene_exp_gill[,match(immune_innate,names(gene_exp_gill))],scale.=T)
gene_exp_gill$immune_innate_PC1<-predict(immune_innate_PCA)[,1]
immune_adaptive_PCA<-prcomp(gene_exp_gill[,match(immune_adaptive,names(gene_exp_gill))],scale.=T)
gene_exp_gill$immune_adaptive_PC1 = predict(immune_adaptive_PCA)[,1]
metabolism_PCA<-prcomp(gene_exp_gill[,match(metabolism,names(gene_exp_gill))],scale.=T)
gene_exp_gill$metabolism_PC1=predict(metabolism_PCA)[,1]
mrs_PCA<-prcomp(gene_exp_gill[,match(mrs,names(gene_exp_gill))],scale.=T)
gene_exp_gill$mrs_PC1 = -1*predict(mrs_PCA)[,1]
osmo_PCA<-prcomp(gene_exp_gill[,match(osmo,names(gene_exp_gill))],scale.=T)
gene_exp_gill$osmo_PC1 = predict(osmo_PCA)[,1]
therm_PCA<-prcomp(gene_exp_gill[,match(therm[-11],names(gene_exp_gill))],scale.=T)
gene_exp_gill$therm_PC1<-predict(therm_PCA)[,1]
viral_PCA<-prcomp(gene_exp_gill[,match(viral,names(gene_exp_gill))],scale.=T)
gene_exp_gill$viral_PC1<-predict(viral_PCA)[,1]

# nest the data by microbe and gill gene PC1
gst<-match("immune_innate_PC1",colnames(gene_exp_gill))
gend<-match("viral_PC1",colnames(gene_exp_gill))

gxg<-gene_exp_gill %>%
  dplyr::select(lh_oe,cap_region,Season,jd2,chip,
                colnames(gene_exp_gill)[st:end],n_path,logRIB,colnames(gene_exp_gill)[gst:gend]) %>%
  mutate(chip_f = as.factor(chip)) %>%
  mutate_at(.vars=colnames(gene_exp_gill)[st:end], .funs = ~ as.numeric(scale(log1p(.)))) %>%
  pivot_longer(cols=colnames(gene_exp_gill)[st]:logRIB,names_to="path",values_to="load") %>%
  pivot_longer(cols=colnames(gene_exp_gill)[gst:gend],names_to="resp",values_to="GE_val") %>%
  group_by(path,resp) %>%
  nest()

# create the model as a function
gene_model_g <- function(df){
  lmod<-lmer(scale(GE_val) ~ load + lh_oe  + (1|chip_f) +
               + (1|Season) , data = df) 
}

# run and store results in data frame
gxg2<- gxg %>%
  mutate(model = map(data, gene_model_g)) %>%
  mutate(glance = map(model, broom.mixed::tidy, parametric=T)) %>%
  unnest(glance) %>%
  filter(term=="load") %>%
  arrange(path,desc(abs(statistic))) %>%
  mutate(p.value = pnorm(abs(statistic), lower.tail=F) *2)

test_mod_ass(gxg2)

gxg2$fdr<-p.adjust(gxg2$p.value,method="fdr")

g_ests<-as.data.frame(gxg2[,c(1,2,8:12)])

# create heatmap for gill gene exp
forhm_g<- as.data.frame(g_ests %>%
                          dplyr::select(path,resp,estimate) %>%
                          arrange(resp) %>%  
                          pivot_wider(names_from = path,values_from = estimate))

rownames(forhm_g)<-c("adaptive immunity","innate immunity","metabolism",
                     "mortality related signature","osmoregulation",
                     "thermal stress","viral disease development")

hmpv_g<- g_ests %>%
  dplyr::select(path,resp,p.value) %>%
  arrange(resp) %>%
  pivot_wider(names_from = path,values_from = p.value)

hmpv_adj_g<- g_ests %>%
  dplyr::select(path,resp,p.value) %>%
  arrange(resp) %>%
  rstatix::adjust_pvalue(p.col="p.value",method="fdr") %>%
  dplyr::select(-p.value)%>%
  pivot_wider(names_from = path,values_from = p.value.adj)

colnames(forhm_g)[8]<-"rib" # just to match names file

newnames <- lapply(
  colnames(forhm_g)[-1],
  function(x){ if(pathogen_names$font[match(x,pathogen_names$abbrev)]==3){
    bquote(italic(.(pathogen_names$pathogen[match(x,pathogen_names$abbrev)])))}else{
      pathogen_names$pathogen[match(x,pathogen_names$abbrev)]}})

breaks<-seq(-0.5,0.5,by=0.01)
cols <- colorRampPalette(c("blue", "white", "orange"))(length(breaks) - 1)

pheatmap::pheatmap(t(forhm_g[,-1]), cluster_rows = T, color = cols,
                   breaks=breaks,
                   cluster_cols = T, fontsize = 10,
                   scale = "none",labels_row = as.expression(newnames),
                   angle_col = 315, 
                   display_numbers = ifelse(t(hmpv_adj_g[,-1])<0.05,"**",
                                            ifelse(t(hmpv_g[,-1])<0.05,"*"," ")))

#### liver gene expression ####
gene_exp_liver <- read_xlsx("wang_et_al_DATA.xlsx", sheet="liver_gene_exp", na="NA")

# get PC1 for each biomarker category
# some PCs flipped as mentioned above for gill
immune_innate_PCA_l<-prcomp(gene_exp_liver[,match(immune_innate,names(gene_exp_liver))],scale.=T)
gene_exp_liver$immune_innate_PC1 =-1*predict(immune_innate_PCA_l)[,1]
immune_adaptive_PCA_l<-prcomp(gene_exp_liver[,match(immune_adaptive,names(gene_exp_liver))],scale.=T)
gene_exp_liver$immune_adaptive_PC1 = predict(immune_adaptive_PCA_l)[,1]
metabolism_PCA_l<-prcomp(gene_exp_liver[,match(metabolism,names(gene_exp_liver))],scale.=T)
gene_exp_liver$metabolism_PC1 = predict(metabolism_PCA_l)[,1]
mrs_PCA_l<-prcomp(gene_exp_liver[,match(mrs,names(gene_exp_liver))],scale.=T)
gene_exp_liver$mrs_PC1<-predict(mrs_PCA_l)[,1]
osmo_PCA_l<-prcomp(gene_exp_liver[,match(osmo[-c(1,3)],names(gene_exp_liver))],scale.=T)
gene_exp_liver$osmo_PC1= -1*predict(osmo_PCA_l)[,1]
therm_PCA_l<-prcomp(gene_exp_liver[,match(therm[-11],names(gene_exp_liver))],scale.=T)
gene_exp_liver$therm_PC1 = -1*predict(therm_PCA_l)[,1]
viral_PCA_l<-prcomp(gene_exp_liver[,match(viral,names(gene_exp_liver))],scale.=T)
gene_exp_liver$viral_PC1<-predict(viral_PCA_l)[,1]

# nest data by microbe and liver gene 
gst<-match("immune_innate_PC1",colnames(gene_exp_liver))
gend<-match("viral_PC1",colnames(gene_exp_liver))

gxl<-gene_exp_liver %>%
  dplyr::select(lh_oe,cap_region,Season,jd2,chip,
                colnames(gene_exp_liver)[st:end],n_path,logRIB,colnames(gene_exp_liver)[gst:gend]) %>%
  mutate(chip_f = as.factor(chip)) %>%
  mutate_at(.vars=colnames(gene_exp_liver)[st:end], .funs = ~ as.numeric(scale(log1p(.)))) %>%
  pivot_longer(cols=colnames(gene_exp_liver)[st]:logRIB,names_to="path",values_to="load") %>%
  pivot_longer(cols=colnames(gene_exp_liver)[gst:gend],names_to="resp",values_to="GE_val") %>%
  group_by(path,resp) %>%
  nest()

gxl2<- gxl %>%
  mutate(model = map(data, gene_model_g)) %>%
  mutate(glance = map(model, broom.mixed::tidy, parametric=T)) %>%
  unnest(glance) %>%
  filter(term=="load") %>%
  arrange(path,desc(abs(statistic)))%>%
  mutate(p.value = pnorm(abs(statistic), lower.tail=F) *2)

test_mod_ass(gxl2)

gxl2$fdr = p.adjust(gxl2$p.value,method="fdr")

l_ests<-as.data.frame(gxl2[,c(1,2,8:12)])

forhm_l<- as.data.frame(l_ests %>%
                          dplyr::select(path,resp,estimate) %>%
                          pivot_wider(names_from = path,values_from = estimate) %>%
                          arrange(resp))


rownames(forhm_l)<-c("adaptive immunity",
                     "innate immunity","metabolism",
                     "mortality related signature","osmoregulation",
                     "thermal stress","viral disease development")


colnames(forhm_l)[8]<-"rib"

hmpv_l<- l_ests %>%
  dplyr::select(path,resp,p.value) %>%
  arrange(resp) %>%
  pivot_wider(names_from = path,values_from = p.value)

hmpv_adj_l<- l_ests %>%
  dplyr::select(path,resp,p.value) %>%
  arrange(resp) %>%
  rstatix::adjust_pvalue(p.col="p.value",method="fdr") %>%
  dplyr::select(-p.value)%>%
  pivot_wider(names_from = path,values_from = p.value.adj)

newnames <- lapply(
  colnames(forhm_l)[-1],
  function(x){ if(pathogen_names$font[match(x,pathogen_names$abbrev)]==3){
    bquote(italic(.(pathogen_names$pathogen[match(x,pathogen_names$abbrev)])))}else{
      pathogen_names$pathogen[match(x,pathogen_names$abbrev)]}})

breaks<-seq(-0.6,0.6,by=0.01)
cols <- colorRampPalette(c("blue", "white", "orange"))(length(breaks) - 1)

pheatmap::pheatmap(t(forhm_l[,-1]), cluster_rows = T, color = cols,
                   breaks=breaks,
                   cluster_cols = T, fontsize = 10,
                   scale = "none",labels_row = as.expression(newnames),
                   angle_col = 315,
                   display_numbers = ifelse(t(hmpv_adj_l[,-1])<0.05,"**",
                                            ifelse(t(hmpv_l[,-1])<0.05,"*"," ")))

#### combine plasma, gill gene exp, liver gene exp into single heatmap ####
bx<-forhm %>% pivot_longer(2:6, names_to="resp") %>% pivot_wider(values_from=value,names_from = pathogen)
bxp<-hmpv %>% pivot_longer(2:6, names_to="resp") %>% pivot_wider(values_from=value,names_from = path)

# remove thermal stress and liver osmo 
ests<-as.data.frame(rbind(bx,forhm_g[-6,],forhm_l[-c(5,6),]))
pval<-as.data.frame(rbind(bxp,hmpv_g[-6,],hmpv_l[-c(5,6),]))

pval$resp<-c("plasma chloride","plasma glucose","plasma lactate","plasma sodium",
             "plasma osmolality",
             "adaptive immunity, gill",
             "innate immunity, gill","metabolism, gill",
             "mortality related signature, gill","osmoregulation, gill",
             "viral disease development, gill",
             "adaptive immunity, liver",
             "innate immunity, liver","metabolism, liver",
             "mortality related signature, liver","viral disease development, liver")

# p-value adjustment done here when all comparisons considered together
pval_adj<-pval %>%
  pivot_longer(cols=2:21,names_to="path",values_to="pval") %>%
  rstatix::adjust_pvalue("pval",method="fdr") %>%
  dplyr::select(-pval) %>%
  pivot_wider(names_from=path,values_from=pval.adj)

rownames(ests)<-c("plasma chloride","plasma glucose","plasma lactate","plasma sodium",
                  "plasma osmolality",
                  "adaptive immunity, gill", 
                  "innate immunity, gill","metabolism, gill",
                  "mortality related signature, gill","osmoregulation, gill",
                  "viral disease development, gill",
                  "adaptive immunity, liver", 
                  "innate immunity, liver","metabolism, liver",
                  "mortality related signature, liver","viral disease development, liver")

newnames <- lapply(
  colnames(ests)[-1],
  function(x){ if(pathogen_names$font[match(x,pathogen_names$abbrev)]==3){
    bquote(italic(.(pathogen_names$pathogen[match(x,pathogen_names$abbrev)])))}else{
      pathogen_names$pathogen[match(x,pathogen_names$abbrev)]}})

breaks<-seq(-0.6,0.6,by=0.01)
cols <- colorRampPalette(c("blue", "white", "orange"))(length(breaks) - 1)

pheatmap::pheatmap(ests[,-1], cluster_rows = T, color = cols,
                   breaks=breaks,
                   cluster_cols = T, fontsize = 10,
                   scale = "none",labels_col = as.expression(newnames),
                   angle_col = 315,
                   display_numbers = ifelse(pval_adj[,-1]<0.05,"**",
                                            ifelse(pval[,-1]<0.05,"*"," ")))
